# Supplementary material for: Direct-acting antiviral treatment impact on glycemic control in HCV-infected T2DM patients: An observational study with Mendelian randomization analysis
Source: Medicine (Baltimore). 2025 Oct 31;104(44):e44319. doi: 10.1097/MD.0000000000044319 (PMC12582676; doi:10.1097/MD.0000000000044319)
Supplement: Supplementary file 2 [file medi-104-e44319-s002.xls]

## Sheet: Outcome Variable HbA1C
Supplementary Table 2. SMR association between expression of anti-HCV medicine target genes and diabetes, HbA1C, glucose.
eQTLGen Consortium (blood)
probeID	ProbeChr	Gene	Probe_bp	topSNP	topSNP_chr	topSNP_bp	A1	A2	Freq	b_GWAS	se_GWAS	p_GWAS	b_eQTL	se_eQTL	p_eQTL	b_SMR	se_SMR	p_SMR	p_HEIDI	nsnp_HEIDI
ENSG00000091879	8	ENSG00000091879	6389051	rs11990038	8	6324508	G	C	0.0143149	-0.0096888	0.014316	0.50034	0.346852	0.0385992	2.56391e-19	-0.0279335	0.041391	0.499758	0.91436	18
ENSG00000141510	17	ENSG00000141510	7577976	rs35850753	17	7578671	T	C	0.0245399	-0.0083309	0.020145	0.40379	-0.250815	0.026593	4.03876e-21	0.0332153	0.0803953	0.679497	0.999249	6
ENSG00000106348	7	ENSG00000106348	128041318	rs1864233	7	128055973	T	A	0.0480573	-0.0050845	0.054199	0.008589	0.275722	0.0179432	2.75036e-53	-0.0184407	0.196575	0.92526	1	20
ENSG00000169429	4	ENSG00000169429	74607828	rs1951703	4	74572039	T	C	0.0725971	0.0047434	0.063904	0.42392	-0.481359	0.0168779	6.60452e-179	-0.00985418	0.132758	0.94083	0.999993	20
ENSG00000085563	7	ENSG00000085563	87237893	rs79726764	7	87452371	T	A	0.0633947	-0.0046952	0.063977	0.70296	0.193285	0.0159684	1.0034e-33	-0.0242916	0.331004	0.941498	1	15
ENSG00000137752	11	ENSG00000137752	104934164	rs2409065	11	105063849	G	A	0.0715746	-0.0046189	0.06694	0.90749	0.476604	0.0147974	1.33618e-227	-0.00969127	0.140452	0.944989	1	20
ENSG00000125877	20	ENSG00000125877	3197015	rs112200085	20	3196390	A	G	0.128834	-0.0033792	0.13476	0.90772	-0.656665	0.0122216	0	0.005146	0.205219	0.979995	1	20
ENSG00000143365	1	ENSG00000143365	151791447	rs4845604	1	151801680	A	G	0.133947	-0.0033056	0.14661	0.61373	0.124214	0.0116175	1.10948e-26	-0.0266121	1.1803	0.982012	1	9
ENSG00000112759	6	ENSG00000112759	44194565	rs79241016	6	44185264	A	T	0.196319	-0.0032444	0.14821	0.7323	0.149367	0.011288	5.70372e-40	-0.021721	0.992255	0.982535	1	20
ENSG00000206503	6	ENSG00000206503	29911349	rs9259969	6	29903990	T	C	0.164622	-0.0031948	0.15494	0.47365	-0.447942	0.0134664	1.29475e-242	0.00713217	0.345893	0.983549	1	20
ENSG00000204397	11	ENSG00000204397	104942105	rs536909	11	104905316	G	A	0.163599	-0.0031047	0.16687	0.99396	0.63641	0.0106478	0	-0.00487846	0.262205	0.985156	1	20
ENSG00000103222	16	ENSG00000103222	16140182	rs504348	16	16043174	C	G	0.182004	0.0030761	0.17099	4.5668e-11	-0.274405	0.0109217	2.66535e-139	-0.0112101	0.62313	0.985647	1	20
ENSG00000234745	6	ENSG00000234745	31323307	rs116583816	6	31326123	C	G	0.152352	-0.003003	0.17897	0.00017641	-0.846658	0.0228669	4.45576e-300	0.00354689	0.211384	0.986613	1	20
ENSG00000089127	12	ENSG00000089127	113357286	rs1557865	12	113342598	T	G	0.165644	0.0029876	0.18179	0.33645	0.649986	0.00953276	0	0.00459641	0.279683	0.986888	1	20
ENSG00000213809	12	ENSG00000213809	10534712	rs2255336	12	10532326	T	C	0.184049	0.0029181	0.19149	0.029756	-0.227264	0.011195	1.27539e-91	-0.0128401	0.842589	0.987842	1	20
ENSG00000142166	21	ENSG00000142166	34714451	rs8178576	21	34670914	T	A	0.196319	-0.0028598	0.20582	0.12802	0.35604	0.00956205	1.87448e-303	-0.00803224	0.578081	0.988914	1	20
ENSG00000130649	10	ENSG00000130649	135354317	rs12253520	10	135235321	A	C	0.218814	-0.002845	0.20534	0.21114	-0.1495	0.01037	4.069e-47	0.0190301	1.37351	0.988946	1	20
ENSG00000204525	6	ENSG00000204525	31238216	rs9264547	6	31234742	C	G	0.194274	0.0028278	0.20906	7.7706e-28	0.735868	0.00979082	0	0.00384281	0.2841	0.989208	1	20
ENSG00000171791	18	ENSG00000171791	60888970	rs11152375	18	60906684	C	T	0.196319	0.0028216	0.21065	0.67043	0.0636455	0.00970176	5.37363e-11	0.0443331	3.30975	0.989313	1	11
ENSG00000133703	12	ENSG00000133703	25380796	rs1137282	12	25362777	G	A	0.218814	-0.0027952	0.21608	0.83125	0.0707142	0.0106417	3.0322e-11	-0.0395281	3.05569	0.989679	1	12
ENSG00000101439	20	ENSG00000101439	23613822	rs2016161	20	23621174	G	T	0.231084	0.002789	0.21983	0.5647	-0.571635	0.00903852	0	-0.00487899	0.384564	0.989877	1	20
ENSG00000140718	16	ENSG00000140718	53946864	rs56057753	16	53850903	T	C	0.260736	-0.0027902	0.22728	0.47356	-0.18625	0.00958885	4.87479e-84	0.0149809	1.2203	0.990205	1	20
ENSG00000103522	16	ENSG00000103522	27437799	rs3093390	16	27463448	T	C	0.233129	-0.0027395	0.22711	0.72957	0.337674	0.009618	4.9926e-270	-0.00811285	0.672572	0.990376	1	20
ENSG00000055332	2	ENSG00000055332	37355280	rs1127906	2	37327244	A	G	0.206544	0.0027452	0.22909	0.97613	-0.208553	0.00951671	1.89372e-106	-0.0131631	1.09847	0.990439	1	20
ENSG00000088854	20	ENSG00000088854	3309111	rs6139092	20	3334651	C	T	0.215746	-0.0027071	0.23648	0.58008	-0.112878	0.0109147	4.55888e-25	0.0239825	2.09501	0.990866	1	20
ENSG00000185745	10	ENSG00000185745	91158024	rs7916812	10	91098008	A	G	0.249489	-0.0026836	0.24207	0.0009492	0.120099	0.00937278	1.37601e-37	-0.0223449	2.01559	0.991155	1	20
ENSG00000165092	9	ENSG00000165092	75605468	rs7867580	9	75852207	A	G	0.265849	0.0026551	0.25441	0.73857	-0.377355	0.00882336	0	-0.00703608	0.674193	0.991673	1	20
ENSG00000087088	19	ENSG00000087088	49461563	rs1805419	19	49459104	A	G	0.285276	0.0025726	0.28482	0.31233	0.207492	0.00897783	3.53973e-118	0.0123986	1.37268	0.992793	1	16
ENSG00000111057	12	ENSG00000111057	53344670	rs902771	12	53273745	C	A	0.246421	0.0025343	0.29091	0.0040888	0.108337	0.0102681	5.03664e-26	0.0233927	2.68523	0.993049	1	20
ENSG00000150782	11	ENSG00000150782	112024407	rs35082717	11	112110091	G	T	0.264826	-0.0025161	0.29672	0.6366	0.215703	0.0131998	5.00903e-60	-0.0116647	1.3756	0.993234	1	20
ENSG00000111537	12	ENSG00000111537	68551037	rs2870960	12	68426628	C	T	0.290389	-0.0024935	0.30954	0.030017	-0.0915546	0.00850848	5.29401e-27	0.0272351	3.38093	0.993573	1	18
ENSG00000111424	12	ENSG00000111424	48286075	rs7307566	12	48604682	G	A	0.337423	-0.0024297	0.33725	1.7895e-80	0.136768	0.00903869	1.00531e-51	-0.0177651	2.46585	0.994252	1	20
ENSG00000186104	11	ENSG00000186104	14906675	rs11023272	11	14630370	C	T	0.379346	-0.0024247	0.34146	0.0058935	-0.0475759	0.00829542	9.73968e-09	0.0509649	7.17717	0.994334	1	9
ENSG00000083223	9	ENSG00000083223	88936008	rs72750618	9	88973531	C	T	0.366053	-0.002428	0.34345	0.12596	-0.132788	0.00836007	8.23166e-57	0.0182848	2.58645	0.994359	1	18
ENSG00000019186	20	ENSG00000019186	52780250	rs1570669	20	52774427	G	A	0.316973	-0.0024279	0.34374	0.83091	-0.101649	0.00845398	2.66426e-33	0.0238851	3.38164	0.994364	1	17
ENSG00000196611	11	ENSG00000196611	102664771	rs471994	11	102697731	A	G	0.383436	-0.0024034	0.35533	0.24046	-0.104591	0.00828732	1.62581e-36	0.022979	3.39733	0.994603	1	20
ENSG00000136869	9	ENSG00000136869	120472879	rs913930	9	120484009	G	A	0.335378	0.0024193	0.36028	0.49872	-0.467768	0.00795451	0	-0.00517201	0.770211	0.994642	1	20
ENSG00000136244	7	ENSG00000136244	22768562	rs2905333	7	22717462	A	G	0.395706	0.0023995	0.374	0.45313	0.0590979	0.00826013	8.39166e-13	0.0406021	6.32848	0.994881	1	11
ENSG00000169245	4	ENSG00000169245	76943461	rs2242471	4	76878716	C	G	0.421268	-0.0023429	0.4035	0.0015177	-0.175131	0.00848043	9.5229e-95	0.013378	2.30399	0.995367	1	20
ENSG00000204516	6	ENSG00000204516	31470779	rs2246626	6	31479126	T	C	0.458078	-0.0023259	0.4199	0.00074089	0.301795	0.0120504	2.00927e-138	-0.00770689	1.39134	0.99558	1	20
ENSG00000023839	10	ENSG00000023839	101577219	rs2756109	10	101558746	G	T	0.432515	0.0023307	0.4244	0.092904	0.144948	0.00799731	2.03821e-73	0.0160796	2.92795	0.995618	1	20
ENSG00000163599	2	ENSG00000163599	204735596	rs13030124	2	204694263	A	G	0.449898	-0.0023257	0.42751	8.006e-06	0.142302	0.00802434	2.2995e-70	-0.0163434	3.00424	0.995659	1	20
ENSG00000135114	12	ENSG00000135114	121467570	rs2260445	12	121468863	A	C	0.44274	-0.0023212	0.43294	0.82526	0.350959	0.00777754	0	-0.00661388	1.23359	0.995722	1	20
ENSG00000159110	21	ENSG00000159110	34620087	rs1476415	21	34598385	A	C	0.464213	0.0023168	0.4433	0.18182	0.348474	0.00817946	0	0.00664842	1.27212	0.99583	1	11
ENSG00000100197	22	ENSG00000100197	42524704	rs2284087	22	42485671	T	C	0.4591	0.0023043	0.46159	0.15263	-0.299306	0.00854005	4.2811e-269	-0.00769881	1.5422	0.996017	1	20
ENSG00000110799	12	ENSG00000110799	6145988	rs4764482	12	6169733	C	T	0.531697	-0.0022986	0.48051	0.34017	0.311101	0.0078027	0	-0.0073886	1.54455	0.996183	1	20
GTEx databases (blood)
probeID	ProbeChr	Gene	Probe_bp	topSNP	topSNP_chr	topSNP_bp	A1	A2	Freq	b_GWAS	se_GWAS	p_GWAS	b_eQTL	se_eQTL	p_eQTL	b_SMR	se_SMR	p_SMR	p_HEIDI	nsnp_HEIDI
ENSG00000091879	8	ANGPT2	6357172	rs2440442	8	6271193	A	G	0.973415	-0.010199	0.013015	0.36048	-0.34648	0.0885445	9.1133e-05	0.029436	0.0383093	0.442263	NA	NA
ENSG00000186104	11	CYP2R1	14899553	rs117843474	11	14030564	T	C	0.0102249	-0.010432	0.013442	0.8064	0.425078	0.117979	0.000314583	-0.0245414	0.0323477	0.448047	NA	NA
ENSG00000111057	12	KRT18	53342655	rs142356142	12	53678876	C	T	0.0143149	-0.010146	0.014909	0.20305	-0.379573	0.108239	0.000453526	0.02673	0.0400111	0.504092	NA	NA
ENSG00000111012	12	CYP27B1	58156117	rs149389689	12	57247745	G	A	0.0112474	-0.0093935	0.016506	0.69552	0.570299	0.179302	0.00146937	-0.0164712	0.0294023	0.575343	NA	NA
ENSG00000108773	17	KAT2A	40265126	rs113201308	17	40508997	T	C	0.0132924	-0.0087924	0.017584	0.85586	-0.224457	0.0509887	1.07213e-05	0.0391719	0.0788439	0.61931	0.968818	3
ENSG00000150782	11	IL18	112013974	rs115537969	11	112166158	A	G	0.0235174	-0.0077585	0.022362	0.89142	-0.239344	0.0735222	0.00113234	0.0324157	0.0939595	0.730097	NA	NA
ENSG00000130203	19	APOE	45409011	rs117737673	19	45322316	T	C	0.0296524	-0.0072493	0.025892	0.75976	0.364528	0.0964561	0.000157325	-0.0198868	0.0712235	0.780078	NA	NA
ENSG00000111537	12	IFNG	68548548	rs116513654	12	69177509	G	A	0.0306748	-0.0069502	0.028046	0.067611	-0.180541	0.0570068	0.00154017	0.0384965	0.155819	0.804863	NA	NA
ENSG00000110245	11	APOC3	116700422	rs1632797	11	115897835	C	A	0.968303	-0.0063339	0.034177	0.95224	-0.178118	0.054803	0.00115344	0.0355601	0.19219	0.853209	NA	NA
ENSG00000184557	17	SOCS3	76352864	rs150672227	17	76533991	T	C	0.0255624	-0.0062014	0.035789	0.6591	0.334153	0.0796368	2.71716e-05	-0.0185586	0.107195	0.86255	NA	NA
ENSG00000133703	12	KRAS	25357723	rs73072367	12	25600369	A	G	0.0357873	-0.0063065	0.036746	0.41607	0.165787	0.0479846	0.000550283	-0.0380398	0.221919	0.863899	NA	NA
ENSG00000055332	2	EIF2AK2	37326353	rs4648160	2	37374772	T	C	0.0429448	-0.0055761	0.045303	0.010504	-0.492181	0.0593344	1.08547e-16	0.0113294	0.0920555	0.902051	1	20
ENSG00000234745	6	HLA-B	31321649	rs28367848	6	31309066	T	C	0.0705521	-0.0047997	0.062377	0.1239	0.189502	0.0250483	3.8652e-14	-0.025328	0.32918	0.938669	1	15
ENSG00000163599	2	CTLA4	204732509	rs1447490	2	205317292	A	C	0.892638	-0.0040806	0.087158	0.62577	0.157214	0.0460247	0.000635805	-0.0259557	0.554443	0.962661	NA	NA
ENSG00000160868	7	CYP3A4	99354604	rs73148837	7	99225054	T	C	0.0981595	-0.0039403	0.094162	0.36947	0.183725	0.0566966	0.00119322	-0.0214467	0.512559	0.966624	NA	NA
ENSG00000160868	7	CYP3A4	99354604	rs73148837	7	99225054	T	C	0.0981595	-0.0039403	0.094162	0.36947	0.183725	0.0566966	0.00119322	-0.0214467	0.512559	0.966624	NA	NA
ENSG00000143365	1	RORC	151778547	rs61815115	1	151783324	G	T	0.0807771	-0.0039293	0.094568	0.32006	0.180516	0.054543	0.000934267	-0.021767	0.523917	0.96686	NA	NA
ENSG00000136244	7	IL6	22765503	rs3823666	7	22172280	A	C	0.900818	-0.0039166	0.094841	0.43841	-0.154716	0.0486163	0.00146066	0.0253148	0.613052	0.967062	NA	NA
ENSG00000185745	10	IFIT1	91152303	rs36035104	10	91267310	G	A	0.105317	-0.0039983	0.097176	0.7772	-0.159012	0.0487403	0.00110459	0.0251446	0.611172	0.967183	NA	NA
ENSG00000130204	19	TOMM40	45393826	rs403296	19	44497331	G	C	0.113497	-0.0035698	0.1204	0.3815	0.0842328	0.0237569	0.000391704	-0.0423802	1.42942	0.976347	NA	NA
ENSG00000130208	19	APOC1	45417504	rs7250005	19	44602959	T	C	0.856851	-0.0034624	0.1259	0.7372	-0.111265	0.0332509	0.000819198	0.0311185	1.13157	0.978061	0.999989	3
ENSG00000204397	11	CARD16	104912053	rs539595	11	104905047	A	G	0.172802	-0.0030684	0.16997	0.99019	-0.0870262	0.022756	0.000131136	0.0352583	1.95311	0.985597	0.999814	3
ENSG00000103222	16	ABCC1	16043434	rs504348	16	16043174	G	C	0.817996	-0.0030761	0.17099	4.5668e-11	0.255879	0.0280697	7.80601e-20	-0.0120217	0.668247	0.985647	1	20
ENSG00000141510	17	TP53	7565097	rs7211097	17	8009331	C	A	0.803681	-0.0030219	0.19109	0.0070564	-0.0877489	0.0229649	0.000132908	0.034438	2.17771	0.987383	NA	NA
ENSG00000142166	21	IFNAR1	34696734	rs8178576	21	34670914	T	A	0.196319	-0.0028598	0.20582	0.12802	0.147511	0.0179064	1.75267e-16	-0.019387	1.39529	0.988914	1	14
ENSG00000089127	12	OAS1	113344582	rs10744785	12	113345256	G	C	0.801636	-0.0028509	0.20576	0.83999	-0.239936	0.0272891	1.46439e-18	0.0118819	0.857563	0.988945	1	6
ENSG00000206503	6	HLA-A	29909037	rs9378188	6	29935166	A	G	0.221881	-0.0028454	0.20755	0.59436	0.319771	0.0378129	2.75161e-17	-0.00889824	0.649059	0.989062	1	20
ENSG00000103522	16	IL21R	27413483	rs1801275	16	27374400	G	A	0.203476	-0.0028063	0.21329	0.61723	-0.0778502	0.0193916	5.95396e-05	0.0360474	2.73976	0.989502	0.999999	5
ENSG00000101439	20	CST3	23608534	rs911119	20	23612737	T	C	0.764826	-0.002775	0.22285	0.77034	0.202097	0.02155	6.72029e-21	-0.013731	1.10269	0.990065	1	15
ENSG00000140718	16	FTO	53737875	rs56057753	16	53850903	T	C	0.260736	-0.0027902	0.22728	0.47356	-0.0815341	0.0171513	1.99611e-06	0.0342213	2.78755	0.990205	1	5
ENSG00000204516	6	MICB	31462658	rs3132460	6	31480671	T	C	0.784254	-0.0026871	0.24419	6.6441e-20	0.39887	0.0357789	7.30647e-29	-0.00673678	0.612205	0.99122	1	20
ENSG00000165092	9	ALDH1A1	75515578	rs7867580	9	75852207	G	A	0.734151	-0.0026551	0.25441	0.73857	0.305092	0.046315	4.47802e-11	-0.00870262	0.833881	0.991673	1	17
ENSG00000125877	20	ITPA	3189514	rs8362	20	3193978	A	G	0.297546	-0.0025207	0.29481	0.35979	0.320392	0.0214562	2.02923e-50	-0.00786755	0.920154	0.993178	1	20
ENSG00000213809	12	KLRK1	10524952	rs10772255	12	10455250	G	C	0.724949	-0.002504	0.30392	0.48493	-0.0668452	0.0148314	6.57478e-06	0.0374597	4.54663	0.993426	1	10
ENSG00000087088	19	BAX	49458072	rs62125989	19	49475876	T	C	0.278119	-0.0025276	0.30884	0.0043143	0.113293	0.019516	6.43143e-09	-0.0223103	2.72603	0.99347	1	7
ENSG00000137752	11	CASP1	104896170	rs10895790	11	105057139	A	C	0.321063	-0.002457	0.32531	0.16591	0.0710103	0.0169519	2.80282e-05	-0.0346006	4.58117	0.993974	NA	NA
ENSG00000196611	11	MMP1	102660651	rs471994	11	102697731	A	G	0.383436	-0.0024034	0.35533	0.24046	-0.153894	0.0445624	0.000553469	0.0156172	2.30893	0.994603	NA	NA
ENSG00000136869	9	TLR4	120466610	rs913930	9	120484009	A	G	0.664622	-0.0024193	0.36028	0.49872	0.226157	0.0158501	3.43741e-46	-0.0106974	1.59305	0.994642	1	20
ENSG00000130649	10	CYP2E1	135333910	rs7069109	10	134957260	A	G	0.40593	-0.0023971	0.36027	0.87482	0.122287	0.0310368	8.14586e-05	-0.0196022	2.94611	0.994691	0.999992	3
ENSG00000023839	10	ABCC2	101542489	rs2804413	10	101521927	C	G	0.633947	-0.0023863	0.37209	0.6564	-0.106923	0.0212536	4.88376e-07	0.0223179	3.47998	0.994883	1	20
ENSG00000111424	12	VDR	48235320	rs10875696	12	48301383	T	G	0.421268	-0.0023207	0.4296	2.3346e-28	0.157498	0.0263378	2.23248e-09	-0.0147348	2.72765	0.99569	1	14
ENSG00000204525	6	HLA-C	31236526	rs2524105	6	31232910	C	G	0.411043	-0.0023186	0.43035	9.5821e-06	-0.448997	0.0255675	4.88188e-69	0.00516395	0.95847	0.995701	1	20
ENSG00000105329	19	TGFB1	41807492	rs2561567	19	41147087	T	C	0.556237	-0.0023594	0.43968	0.41922	0.0585259	0.0169146	0.000540018	-0.0403138	7.51258	0.995718	NA	NA
ENSG00000135114	12	OASL	121458095	rs2260445	12	121468863	A	C	0.44274	-0.0023212	0.43294	0.82526	0.262854	0.0296064	6.78953e-19	-0.00883076	1.64707	0.995722	1	20
ENSG00000159110	21	IFNAR2	34602206	rs1131964	21	34610487	C	T	0.542945	-0.0023205	0.43506	0.15992	-0.0940295	0.0171698	4.33918e-08	0.0246784	4.62685	0.995744	1	6
ENSG00000106258	7	CYP3A5	99245817	rs3807479	7	99716901	G	C	0.603272	-0.0023125	0.44147	0.0093687	-0.242142	0.0457844	1.23155e-07	0.00955018	1.82319	0.995821	1	13
ENSG00000100197	22	CYP2D6	42522501	rs5758589	22	42518382	G	A	0.542945	-0.0023039	0.4618	0.14818	0.740081	0.036987	4.57827e-89	-0.00311304	0.623986	0.996019	1	20
ENSG00000112759	6	SLC29A1	44187242	rs9369465	6	44169237	G	A	0.52863	-0.0023051	0.46409	0.86627	-0.0827845	0.0235421	0.000437365	0.0278446	5.60601	0.996037	NA	NA
ENSG00000110799	12	VWF	6058040	rs4764482	12	6169733	C	T	0.531697	-0.0022986	0.48051	0.34017	0.129122	0.0310253	3.157e-05	-0.0178018	3.72137	0.996183	NA	NA
ENSG00000171791	18	BCL2	60790579	rs4987746	18	60926517	T	A	0.48364	-0.0023213	0.49054	0.025184	0.0558096	0.0163544	0.000643673	-0.0415932	8.78954	0.996224	NA	NA
GTEx databases (liver)
probeID	ProbeChr	Gene	Probe_bp	topSNP	topSNP_chr	topSNP_bp	A1	A2	Freq	b_GWAS	se_GWAS	p_GWAS	b_eQTL	se_eQTL	p_eQTL	b_SMR	se_SMR	p_SMR	p_HEIDI	nsnp_HEIDI
ENSG00000085563	7	ABCB1	87133175	rs372719313	7	87679640	G	T	0.0122699	-0.01356	0.0079983	0.81588	-0.720913	0.218972	0.000993829	0.0188095	0.0124793	0.131745	NA	NA
ENSG00000111424	12	VDR	48235320	rs73282816	12	47420103	T	G	0.0102249	-0.012902	0.0080287	0.050598	-0.794161	0.218217	0.000273353	0.0162461	0.0110514	0.141548	NA	NA
ENSG00000130208	19	APOC1	45417504	rs9749346	19	44866434	T	G	0.0122699	-0.013164	0.0088859	0.05275	0.754161	0.18109	3.11957e-05	-0.0174552	0.0125058	0.162785	NA	NA
ENSG00000055332	2	EIF2AK2	37326353	rs77367389	2	37492823	C	A	0.0112474	-0.011607	0.011501	0.52313	0.94625	0.28886	0.00105359	-0.0122663	0.012718	0.334804	NA	NA
ENSG00000087088	19	BAX	49458072	rs2270940	19	49442735	T	C	0.0276074	-0.010149	0.012964	0.57139	-0.476989	0.133437	0.000350706	0.0212772	0.027823	0.444429	NA	NA
ENSG00000169245	4	CXCL10	76942273	rs139279257	4	76131433	T	G	0.0184049	-0.0095257	0.016303	0.80048	1.13141	0.312195	0.000290028	-0.00841932	0.0145955	0.564046	NA	NA
ENSG00000169245	4	CXCL10	76942273	rs139279257	4	76131433	T	G	0.0184049	-0.0095257	0.016303	0.80048	1.13141	0.312195	0.000290028	-0.00841932	0.0145955	0.564046	NA	NA
ENSG00000023839	10	ABCC2	101542489	rs17882852	10	101957677	G	A	0.0184049	-0.0095078	0.016438	0.25592	0.788626	0.200828	8.60561e-05	-0.0120562	0.0210687	0.567166	0.994072	4
ENSG00000111012	12	CYP27B1	58156117	rs116943395	12	58773743	C	T	0.0235174	-0.0079887	0.021123	0.40325	0.426504	0.11747	0.00028259	-0.0187307	0.0497939	0.706795	NA	NA
ENSG00000100197	22	CYP2D6	42522501	rs1081003	22	42525756	A	G	0.0235174	-0.0075143	0.024249	0.89907	1.27711	0.205713	5.35937e-10	-0.00588383	0.019011	0.756945	0.999999	5
ENSG00000160868	7	CYP3A4	99354604	rs117038461	7	99841354	T	C	0.0245399	-0.0070063	0.02793	0.57166	-0.935123	0.276227	0.000710896	0.00749238	0.0299496	0.802459	NA	NA
ENSG00000160870	7	CYP3A7	99302660	rs118168183	7	99291144	A	G	0.0286299	-0.0066698	0.031421	0.0090944	0.875628	0.234379	0.000187009	-0.00761716	0.0359418	0.832161	0.999985	3
ENSG00000111537	12	IFNG	68548548	rs4913387	12	68374705	A	G	0.0715746	-0.0059509	0.039395	0.27692	0.310989	0.0852256	0.000263252	-0.0191354	0.126785	0.880032	0.999976	3
ENSG00000184557	17	SOCS3	76352864	rs62078516	17	75888872	T	C	0.0613497	-0.0049473	0.057582	0.011046	-0.23102	0.0671523	0.000581197	0.021415	0.249329	0.931553	1	4
ENSG00000112759	6	SLC29A1	44187242	rs7763084	6	44051846	T	C	0.0756646	-0.0047131	0.064803	0.0009029	-0.340409	0.085309	6.59883e-05	0.0138454	0.1904	0.942031	0.999999	4
ENSG00000110799	12	VWF	6058040	rs7301911	12	6170797	C	T	0.0879346	-0.0045795	0.068833	0.78109	0.349884	0.107365	0.00111879	-0.0130886	0.196772	0.946966	NA	NA
ENSG00000130204	19	TOMM40	45393826	rs2965142	19	45278041	G	A	0.911043	-0.0045866	0.081099	0.71246	0.207345	0.0566115	0.000249673	-0.0221206	0.391177	0.954905	NA	NA
ENSG00000142166	21	IFNAR1	34696734	rs12626736	21	34740370	G	A	0.903885	-0.0039286	0.097575	0.0083301	0.219165	0.0543624	5.54084e-05	-0.0179253	0.445235	0.967886	1	5
ENSG00000103522	16	IL21R	27413483	rs72786598	16	27135636	T	C	0.091002	-0.0038627	0.099145	0.54977	0.377103	0.11848	0.00145843	-0.0102431	0.262932	0.968924	NA	NA
ENSG00000110245	11	APOC3	116700422	rs12796152	11	115779134	C	G	0.124744	-0.0037678	0.10461	0.3519	-0.191646	0.0515559	0.000201405	0.0196602	0.545876	0.97127	NA	NA
ENSG00000106258	7	CYP3A5	99245817	rs7812063	7	98852573	C	T	0.894683	-0.003746	0.10697	0.00031576	-0.343034	0.0887071	0.000110163	0.0109202	0.311848	0.972066	0.995335	3
ENSG00000137860	15	SLC28A2	45544428	rs74011382	15	45460602	A	C	0.125767	-0.0036366	0.11227	0.61692	-0.408404	0.0899683	5.64083e-06	0.00890442	0.274906	0.97416	1	15
ENSG00000136244	7	IL6	22765503	rs4719698	7	22536813	A	C	0.853783	-0.0033957	0.13192	0.24766	-0.361447	0.102852	0.000440997	0.00939474	0.364987	0.979465	1	4
ENSG00000125877	20	ITPA	3189514	rs112200085	20	3196390	A	G	0.128834	-0.0033792	0.13476	0.90772	-0.772732	0.0770864	1.19284e-23	0.00437306	0.174395	0.979995	1	20
ENSG00000140718	16	FTO	53737875	rs7200880	16	53019076	G	C	0.873211	-0.0033793	0.13533	0.29967	-0.200446	0.0559543	0.000340564	0.0168589	0.675161	0.980079	NA	NA
ENSG00000244122	2	UGT1A7	234590584	rs7583210	2	235337860	G	A	0.176892	-0.0031035	0.16449	0.87786	-0.271141	0.0815873	0.000889521	0.0114461	0.606668	0.984947	NA	NA
ENSG00000105329	19	TGFB1	41807492	rs15052	19	41813375	C	T	0.155419	-0.0030122	0.17842	0.92998	0.486771	0.0699828	3.51124e-12	-0.00618813	0.366539	0.98653	0.999942	4
ENSG00000133703	12	KRAS	25357723	rs73081271	12	25423974	G	A	0.173824	-0.0030019	0.18076	0.96836	-0.295215	0.0755912	9.40632e-05	0.0101685	0.612305	0.98675	NA	NA
ENSG00000206503	6	HLA-A	29909037	rs9260794	6	29939677	T	A	0.822086	-0.0028916	0.19735	2.6167e-25	0.412221	0.066498	5.68236e-10	-0.00701468	0.478749	0.98831	1	20
ENSG00000171791	18	BCL2	60790579	rs2168314	18	61177912	C	T	0.760736	-0.0029237	0.21028	0.098886	-0.260941	0.0756043	0.000557675	0.0112044	0.805859	0.988907	NA	NA
ENSG00000234745	6	HLA-B	31321649	rs9264759	6	31248678	C	T	0.799591	-0.0028234	0.21003	9.5682e-29	0.315479	0.0722251	1.25391e-05	-0.00894957	0.665753	0.989274	1	20
ENSG00000204516	6	MICB	31462658	rs3130613	6	31481535	G	C	0.783231	-0.0026777	0.24527	8.6443e-20	0.540031	0.0799373	1.42165e-11	-0.00495842	0.454178	0.991289	1	20
ENSG00000150782	11	IL18	112013974	rs4326833	11	112476941	A	G	0.241309	-0.0026654	0.24834	0.40601	0.233139	0.0661556	0.000424923	-0.0114327	1.06521	0.991437	NA	NA
ENSG00000159110	21	IFNAR2	34602206	rs2834167	21	34640788	G	A	0.267894	-0.0026544	0.25003	0.05781	-0.206516	0.0628539	0.00101747	0.0128532	1.21071	0.99153	NA	NA
ENSG00000185745	10	IFIT1	91152303	rs2576178	10	90343398	G	A	0.264826	-0.002588	0.27078	0.64615	0.191544	0.0527963	0.000285646	-0.0135113	1.41367	0.992374	NA	NA
ENSG00000130203	19	APOE	45409011	rs12721111	19	45446271	T	C	0.327198	-0.0025552	0.30437	1.9208e-10	0.216951	0.0532716	4.65016e-05	-0.0117778	1.40295	0.993302	1	4
ENSG00000213809	12	KLRK1	10524952	rs1841958	12	10562089	C	A	0.678937	-0.0024963	0.30417	0.81121	0.161439	0.0416537	0.000106301	-0.0154628	1.88412	0.993452	0.999996	4
ENSG00000146469	6	VIP	153071933	rs9479233	6	152491388	C	T	0.333333	-0.0024179	0.34611	0.25163	-0.218396	0.0687368	0.00148664	0.0110712	1.58479	0.994426	NA	NA
ENSG00000130649	10	CYP2E1	135333910	rs7096936	10	134729762	G	A	0.415133	-0.0024753	0.36801	0.022902	0.246581	0.0707024	0.000487396	-0.0100385	1.49245	0.994633	NA	NA
ENSG00000146648	7	EGFR	55086714	rs12154634	7	55696257	A	G	0.382413	-0.0024123	0.36135	0.14764	-0.164166	0.0443689	0.000215581	0.0146943	2.20113	0.994673	0.999986	4
ENSG00000197408	19	CYP2B6	41497204	rs10423004	19	41526239	G	A	0.396728	-0.002389	0.36589	0.67948	-0.264361	0.0818989	0.00124705	0.00903689	1.38406	0.99479	NA	NA
ENSG00000106348	7	IMPDH1	128032331	rs12534064	7	128402032	A	G	0.419223	-0.0023268	0.42324	0.48816	-0.125653	0.0384907	0.00109655	0.0185177	3.36833	0.995614	NA	NA
ENSG00000204525	6	HLA-C	31236526	rs2524105	6	31232910	C	G	0.411043	-0.0023186	0.43035	9.5821e-06	-0.810188	0.0693109	1.44762e-31	0.0028618	0.531173	0.995701	1	20
ENSG00000021461	7	CYP3A43	99425636	rs13236456	7	99675558	G	A	0.607362	-0.0023147	0.43699	0.0033959	-0.173726	0.0532641	0.00110786	0.0133239	2.5154	0.995774	NA	NA
ENSG00000204397	11	CARD16	104912053	rs4755016	11	104130289	T	C	0.43456	-0.0023066	0.4875	0.26984	-0.190201	0.0551335	0.000560945	0.0121272	2.56308	0.996225	0.999999	3
ENSG00000243135	2	UGT1A3	234637754	rs7571337	2	234566418	C	T	0.482618	-0.0022994	0.4929	0.029935	-0.255499	0.0615619	3.32076e-05	0.00899964	1.92917	0.996278	1	6
Iceland Protein Database (blood)
probeID	ProbeChr	Gene	Probe_bp	topSNP	topSNP_chr	topSNP_bp	A1	A2	Freq	b_GWAS	se_GWAS	p_GWAS	b_eQTL	se_eQTL	p_eQTL	b_SMR	se_SMR	p_SMR	p_HEIDI	nsnp_HEIDI
4141_79	4	CXCL10	76022308	rs11548618	4	76022794	A	G	0.0102249	-0.013941	0.0068249	0.8168	1.907	0.0770319	2.67302e-135	-0.00731044	0.00359103	0.0417756	NA	NA
9366_54	16	IL21R	27427108	rs72788023	16	27142790	T	C	0.0112474	-0.011669	0.0099499	0.8476	-0.1527	0.0454358	0.0007772	0.0764178	0.0690132	0.268167	NA	NA
5713_9	19	IFNL3	39244352	rs191134435	19	40439971	C	G	0.0163599	-0.0078128	0.02418	0.019269	0.1129	0.0282918	6.592e-05	-0.0692011	0.214873	0.74741	1	8
5713_9	19	IFNL3	39244352	rs191134435	19	40439971	C	G	0.0163599	-0.0078128	0.02418	0.019269	0.1129	0.0282918	6.592e-05	-0.0692011	0.214873	0.74741	1	8
3447_64	4	CXCL8	73742118	rs2141468	4	73672998	C	G	0.970348	-0.0065936	0.031437	0.81429	0.1399	0.0256699	5.038e-08	-0.0471308	0.224877	0.833992	0.999999	6
2943_5	7	CYP3A4	99770604	rs62482173	7	100226307	A	G	0.0296524	-0.0062726	0.038244	0.16628	-0.0801	0.0250061	0.001359	0.0783096	0.478079	0.869888	NA	NA
2943_5	7	CYP3A4	99770604	rs62482173	7	100226307	A	G	0.0296524	-0.0062726	0.038244	0.16628	-0.0801	0.0250061	0.001359	0.0783096	0.478079	0.869888	NA	NA
4673_13	7	IL6	22728943	rs274026	7	23383953	C	G	0.0439673	-0.0057529	0.042671	0.29498	0.083	0.0223869	0.0002093	-0.0693121	0.514448	0.892825	NA	NA
3497_13	9	IFNA2	21384826	rs17732416	9	21638408	T	C	0.0593047	-0.005136	0.054725	0.6401	-0.0809	0.0198129	4.44201e-05	0.0634858	0.676631	0.925247	1	8
11440_58	17	SOCS3	78358428	rs28449390	17	79178137	T	C	0.0685072	-0.0049302	0.057816	0.0029597	-0.0588	0.0167143	0.0004349	0.0838469	0.983554	0.932064	NA	NA
10023_32	12	VDR	47892292	rs61923082	12	46179199	C	A	0.0593047	-0.0048046	0.062632	0.33529	-0.0785	0.0165197	2.015e-06	0.0612051	0.797964	0.938861	0.999992	4
18916_25	20	ITPA	3216369	rs1127354	20	3213196	A	C	0.0695297	-0.0043821	0.074333	0.0029903	-1.3321	0.010187	0	0.00328962	0.0558014	0.95299	1	20
2333_72	19	TGFB1	41327754	rs142379023	19	40834271	T	C	0.0817996	-0.0042796	0.078441	0.011206	0.0456	0.0130762	0.000488	-0.0938509	1.72041	0.956496	NA	NA
3522_57	6	VIP	152755281	rs72999382	6	154496543	C	T	0.0838446	-0.0038046	0.10447	0.23668	-0.05	0.0146466	0.0006407	0.076092	2.08952	0.970951	NA	NA
11827_7	1	RORC	151818958	rs73001920	1	151712786	C	A	0.125767	-0.0035971	0.11694	0.10571	-0.0413	0.0116821	0.0004073	0.0870969	2.83158	0.975462	NA	NA
9183_7	21	IFNAR1	33342126	rs2257167	21	33343393	C	G	0.124744	-0.0034381	0.12835	0.31013	-0.708	0.010014	0	0.00485607	0.181285	0.97863	1	9
5354_11	12	KRT18	52950888	rs73094692	12	52705202	A	G	0.148262	-0.0034153	0.13025	0.031493	-0.0466	0.0119086	9.11002e-05	0.0732897	2.79513	0.979081	1	6
6461_54	11	APOC3	116831389	rs964184	11	116778201	C	G	0.836401	-0.0033918	0.13224	0.0013217	-0.2105	0.0123348	2.67597e-65	0.0161131	0.628219	0.979537	1	20
10361_25	12	OAS1	112919538	rs1557865	12	112904793	G	T	0.834356	-0.0029876	0.18179	0.33645	-0.0474	0.0108543	1.26e-05	0.0630295	3.83526	0.986888	1	12
6168_11	17	TP53	7674658	rs8064961	17	8682247	T	C	0.231084	-0.0029642	0.20438	0.64669	-0.0364	0.00997116	0.0002617	0.0814341	5.61488	0.988429	NA	NA
2609_59	20	CST3	23632590	rs2016161	20	23640537	T	G	0.768916	-0.002789	0.21983	0.5647	0.2519	0.0100807	8.18164e-138	-0.0110719	0.872688	0.989877	1	20
19567_1	7	EGFR	55115322	rs55634856	7	56004154	C	G	0.241309	-0.0027142	0.23554	0.54766	0.0282	0.0087777	0.001315	-0.0962482	8.35254	0.990806	NA	NA
3022_4	2	CTLA4	203863926	rs2082622	2	205039410	G	C	0.207566	-0.0026952	0.24027	0.81674	-0.038	0.00929609	4.356e-05	0.0709263	6.32292	0.99105	1	15
6123_69	17	TP53	7674658	rs60637028	17	5813790	A	C	0.291411	-0.0025313	0.29605	0.49424	0.0326	0.00851412	0.0001287	-0.0776472	9.08131	0.993178	0.999768	3
11265_8	9	ALDH1A1	72990556	rs2995128	9	73008098	C	A	0.697342	-0.0025187	0.29686	0.21912	-0.0913	0.00919031	2.94999e-23	0.0275871	3.25148	0.993231	1	20
2418_55	19	APOE	44907592	rs71352239	19	44926286	T	C	0.294479	-0.002597	0.32488	0.0011935	0.2482	0.008893	2.04082e-171	-0.0104633	1.30894	0.993622	1	20
2418_55	19	APOE	44907592	rs71352239	19	44926286	T	C	0.294479	-0.002597	0.32488	0.0011935	0.2482	0.008893	2.04082e-171	-0.0104633	1.30894	0.993622	1	20
5102_55	6	MICB	31503002	rs2248372	6	31478689	A	G	0.40184	-0.0024849	0.3109	0.37633	0.5512	0.006064	0	-0.00450816	0.564042	0.993623	1	20
5102_55	6	MICB	31503002	rs2248372	6	31478689	A	G	0.40184	-0.0024849	0.3109	0.37633	0.5512	0.006064	0	-0.00450816	0.564042	0.993623	1	20
5102_55	6	MICB	31503002	rs2248372	6	31478689	A	G	0.40184	-0.0024849	0.3109	0.37633	0.5512	0.006064	0	-0.00450816	0.564042	0.993623	1	20
19369_17	17	KAT2A	42117239	rs35114896	17	41778804	A	G	0.628834	-0.0024782	0.34224	0.74316	-0.0264	0.00798349	0.0009436	0.0938712	12.9637	0.994223	NA	NA
4924_32	11	MMP1	102793780	rs471994	11	102827000	A	G	0.383436	-0.0024034	0.35533	0.24046	-0.4418	0.006258	0	0.00544002	0.804278	0.994603	1	20
14095_1	12	KLRK1	10382114	rs11054375	12	11608784	C	A	0.47137	-0.0024874	0.37923	0.49408	0.027	0.00805886	0.0008071	-0.0921259	14.0456	0.994767	NA	NA
5229_90	7	IMPDH1	128401132	rs4728114	7	128500552	G	T	0.618609	-0.002387	0.36825	0.088501	-0.0354	0.00829772	1.988e-05	0.0674294	10.4026	0.994828	0.999849	3
3412_7	18	BCL2	63221737	rs4263037	18	62349000	A	G	0.611452	-0.002368	0.38944	0.12004	-0.0279	0.0082838	0.0007571	0.0848746	13.9584	0.995148	NA	NA
15364_101	19	APOC1	44916798	rs5112	19	44927023	G	C	0.555215	-0.0024662	0.46794	1.0691e-17	0.3016	0.008156	2.49939e-299	-0.00817706	1.55153	0.995795	1	20
2677_1	7	EGFR	55115322	rs6947531	7	55121497	T	C	0.506135	-0.002307	0.4576	0.8323	-0.1007	0.00830005	7.10904e-34	0.0229096	4.54419	0.995977	1	15
2602_2	8	ANGPT2	6531520	rs2442517	8	6434003	G	A	0.453988	-0.0023224	0.46837	0.11765	0.0971	0.00842629	1.005e-30	-0.0239176	4.82358	0.996044	1	18
17702_53	2	UGT1A1	233766785	rs7571337	2	233657772	C	T	0.482618	-0.0022994	0.4929	0.029935	0.1114	0.00802808	8.81803e-44	-0.0206409	4.4246	0.996278	1	20
17702_53	2	UGT1A1	233766785	rs7571337	2	233657772	C	T	0.482618	-0.0022994	0.4929	0.029935	0.1114	0.00802808	8.81803e-44	-0.0206409	4.4246	0.996278	1	20
17702_53	2	UGT1A1	233766785	rs7571337	2	233657772	C	T	0.482618	-0.0022994	0.4929	0.029935	0.1114	0.00802808	8.81803e-44	-0.0206409	4.4246	0.996278	1	20
3050_7	12	VWF	6036824	rs542993	12	6011265	T	C	0.50409	-0.0022972	0.49362	0.30678	-0.0786	0.00802753	1.22702e-22	0.0292265	6.28015	0.996287	1	16
3050_7	12	VWF	6036824	rs542993	12	6011265	T	C	0.50409	-0.0022972	0.49362	0.30678	-0.0786	0.00802753	1.22702e-22	0.0292265	6.28015	0.996287	1	16
UK Biobank protein database (blood)
probeID	ProbeChr	Gene	Probe_bp	topSNP	topSNP_chr	topSNP_bp	A1	A2	Freq	b_GWAS	se_GWAS	p_GWAS	b_eQTL	se_eQTL	p_eQTL	b_SMR	se_SMR	p_SMR	p_HEIDI	nsnp_HEIDI
/mnt/i/MR.traits/ukb.ppp/besd/EuropeanDiscovery/trans/CXCL10_P02778_OID20697_v1_Inflammation.gz.P02778.CXCL10.esd	4	CXCL10	76022308	rs11548618	4	76022794	A	G	0.0102249	-0.013941	0.0068249	0.8168	1.72978	0.043722	0	-0.00805941	0.00395079	0.0413553	0.627163	4
/mnt/i/MR.traits/ukb.ppp/besd/EuropeanDiscovery/trans/CYP24A1_Q07973_OID30091_v1_Cardiometabolic_II.gz.Q07973.CYP24A1.esd	20	CYP24A1	54163716	rs118179547	20	53328409	G	A	0.0194274	-0.011782	0.010304	0.20054	-0.129094	0.0404151	0.00140217	0.0912668	0.0847778	0.281685	NA	NA
/mnt/i/MR.traits/ukb.ppp/besd/EuropeanDiscovery/trans/IL21R_Q9HBE5_OID30441_v1_Inflammation_II.gz.Q9HBE5.IL21R.esd	16	IL21R	27427108	rs139876505	16	29087178	C	G	0.0408998	-0.0051944	0.054549	0.22126	0.0730274	0.0176927	3.66666e-05	-0.0711295	0.747165	0.924157	1	5
/mnt/i/MR.traits/ukb.ppp/besd/EuropeanDiscovery/trans/CXCL8_P10145_OID21430_v1_Oncology.gz.P10145.CXCL8.esd	4	CXCL8	73742128	rs7682745	4	73721018	A	G	0.940695	-0.0050277	0.056441	0.36028	0.17469	0.0162007	4.14767e-27	-0.0287807	0.323103	0.929022	0.99999	20
/mnt/i/MR.traits/ukb.ppp/besd/EuropeanDiscovery/trans/CXCL8_P10145_OID20153_v1_Cardiometabolic.gz.P10145.CXCL8.esd	4	CXCL8	73742128	rs10029200	4	73717782	T	A	0.940695	-0.0050246	0.056426	0.36891	0.16789	0.0163091	7.47995e-25	-0.0299279	0.336102	0.929047	0.999997	20
/mnt/i/MR.traits/ukb.ppp/besd/EuropeanDiscovery/trans/CXCL8_P10145_OID20997_v1_Neurology.gz.P10145.CXCL8.esd	4	CXCL8	73742128	rs2886918	4	73709800	G	A	0.940695	-0.0050093	0.056606	0.38379	0.1694	0.0163612	4.02347e-25	-0.0295708	0.334168	0.929486	0.999993	20
/mnt/i/MR.traits/ukb.ppp/besd/EuropeanDiscovery/trans/CXCL8_P10145_OID20631_v1_Inflammation.gz.P10145.CXCL8.esd	4	CXCL8	73742128	rs2886918	4	73709800	G	A	0.940695	-0.0050093	0.056606	0.38379	0.167191	0.0163649	1.67418e-24	-0.0299615	0.338584	0.929487	0.999986	20
/mnt/i/MR.traits/ukb.ppp/besd/EuropeanDiscovery/trans/ITPA_Q9BY32_OID30082_v1_Cardiometabolic_II.gz.Q9BY32.ITPA.esd	20	ITPA	3216369	rs1127354	20	3213196	A	C	0.0695297	-0.0043821	0.074333	0.0029903	-1.18466	0.0145025	0	0.00369904	0.0627463	0.95299	1	20
/mnt/i/MR.traits/ukb.ppp/besd/EuropeanDiscovery/trans/TLR4_O00206_OID30428_v1_Inflammation_II.gz.O00206.TLR4.esd	9	TLR4	117714455	rs10983716	9	117613856	C	A	0.0685072	-0.0043662	0.075418	0.94834	-0.185459	0.0146772	1.33906e-36	0.0235427	0.40666	0.953834	1	20
/mnt/i/MR.traits/ukb.ppp/besd/EuropeanDiscovery/trans/CTLA4_P16410_OID30363_v1_Cardiometabolic_II.gz.P16410.CTLA4.esd	2	CTLA4	203863926	rs111259503	2	203425806	C	G	0.0777096	-0.0041207	0.085381	0.29112	0.0577548	0.013643	2.30293e-05	-0.0713482	1.47843	0.96151	1	8
/mnt/i/MR.traits/ukb.ppp/besd/EuropeanDiscovery/trans/IFIT1_P09914_OID31310_v1_Oncology_II.gz.P09914.IFIT1.esd	10	IFIT1	89399516	rs17378140	10	89055173	G	C	0.0644172	-0.0040687	0.08724	0.94217	-0.0442473	0.0136299	0.00116899	0.0919536	1.97185	0.962806	NA	NA
/mnt/i/MR.traits/ukb.ppp/besd/EuropeanDiscovery/trans/BAX_Q07812_OID20856_v1_Neurology.gz.Q07812.BAX.esd	19	BAX	48958306	rs1042265	19	48968563	A	G	0.103272	-0.0038053	0.1015	0.60247	0.0672567	0.0126986	1.18114e-07	-0.0565788	1.50918	0.970095	1	13
/mnt/i/MR.traits/ukb.ppp/besd/EuropeanDiscovery/trans/APOE_P02649_OID30727_v1_Inflammation_II.gz.P02649.APOE.esd	19	APOE	44907592	rs429358	19	44908684	C	T	0.157464	-0.003168	0.15613	7.8282e-14	-1.01199	0.0103711	0	0.00313047	0.15428	0.983811	1	20
/mnt/i/MR.traits/ukb.ppp/besd/EuropeanDiscovery/trans/APOE_P02649_OID30727_v1_Inflammation_II.gz.P02649.APOE.esd	19	APOE	44907592	rs429358	19	44908684	C	T	0.157464	-0.003168	0.15613	7.8282e-14	-1.01199	0.0103711	0	0.00313047	0.15428	0.983811	1	20
/mnt/i/MR.traits/ukb.ppp/besd/EuropeanDiscovery/trans/CASP1_P29466_OID20854_v1_Neurology.gz.P29466.CASP1.esd	11	CASP1	105030346	rs539595	11	105034320	A	G	0.172802	-0.0030684	0.16997	0.99019	-0.0652766	0.0100174	7.20444e-11	0.0470061	2.60385	0.985597	1	9
/mnt/i/MR.traits/ukb.ppp/besd/EuropeanDiscovery/trans/TGFB1_P01137_OID20621_v1_Inflammation.gz.P01137.TGFB1.esd	19	TGFB1	41327754	rs15052	19	41307470	C	T	0.155419	-0.0030122	0.17842	0.92998	0.271325	0.009694	2.21392e-172	-0.0111018	0.657588	0.98653	1	20
/mnt/i/MR.traits/ukb.ppp/besd/EuropeanDiscovery/trans/CSF2_P04141_OID30072_v1_Cardiometabolic_II.gz.P04141.CSF2.esd	5	CSF2	132074980	rs77938	5	131986801	T	C	0.771984	-0.0029417	0.19147	0.0069949	-0.215147	0.00972917	2.33883e-108	0.013673	0.88995	0.987742	1	20
/mnt/i/MR.traits/ukb.ppp/besd/EuropeanDiscovery/trans/MICB_MICA_Q29980_Q29983_OID20593_v1_Inflammation.gz.Q29980.MICB.esd	6	MICB	31503002	rs9266806	6	31410245	C	T	0.223926	-0.0028995	0.19818	0.93165	-0.777528	0.00960588	0	0.00372913	0.254885	0.988327	1	20
/mnt/i/MR.traits/ukb.ppp/besd/EuropeanDiscovery/trans/MICB_MICA_Q29980_Q29983_OID20593_v1_Inflammation.gz.Q29980.MICB.esd	6	MICB	31503002	rs9266806	6	31410245	C	T	0.223926	-0.0028995	0.19818	0.93165	-0.777528	0.00960588	0	0.00372913	0.254885	0.988327	1	20
/mnt/i/MR.traits/ukb.ppp/besd/EuropeanDiscovery/trans/IFNG_P01579_OID20495_v1_Inflammation.gz.P01579.IFNG.esd	12	IFNG	68157254	rs10878787	12	68198204	G	T	0.242331	-0.0028023	0.21554	0.99145	0.0372069	0.0092872	6.16893e-05	-0.0753167	5.79304	0.989627	1	9
/mnt/i/MR.traits/ukb.ppp/besd/EuropeanDiscovery/trans/CST3_P01034_OID20400_v1_Cardiometabolic.gz.P01034.CST3.esd	20	CST3	23632590	rs911119	20	23632100	T	C	0.764826	-0.002775	0.22285	0.77034	0.328497	0.00848367	0	-0.00844757	0.678393	0.990065	1	20
/mnt/i/MR.traits/ukb.ppp/besd/EuropeanDiscovery/trans/IL6_P05231_OID20911_v1_Neurology.gz.P05231.IL6.esd	7	IL6	22728943	rs61542988	7	22842672	T	C	0.265849	-0.0026815	0.24583	0.001578	-0.0432385	0.00855522	4.32544e-07	0.0620165	5.68546	0.991297	1	13
/mnt/i/MR.traits/ukb.ppp/besd/EuropeanDiscovery/trans/TP53_P04637_OID21232_v1_Oncology.gz.P04637.TP53.esd	17	TP53	7674658	rs1042522	17	7676154	C	G	0.713701	-0.0026557	0.2493	9.8565e-18	-0.0612274	0.00894659	7.71971e-12	0.0433744	4.07171	0.991501	1	9
/mnt/i/MR.traits/ukb.ppp/besd/EuropeanDiscovery/trans/BCL2_P10415_OID31454_v1_Oncology_II.gz.P10415.BCL2.esd	18	BCL2	63221737	rs9944895	18	63192741	G	C	0.260736	-0.0026301	0.25739	0.043328	0.0491648	0.00852161	7.95427e-09	-0.0534956	5.23526	0.991847	1	9
/mnt/i/MR.traits/ukb.ppp/besd/EuropeanDiscovery/trans/IFNAR1_P17181_OID31491_v1_Oncology_II.gz.P17181.IFNAR1.esd	21	IFNAR1	33342126	rs914142	21	33353501	A	G	0.713701	-0.0025878	0.27168	0.040722	-0.449871	0.00848151	0	0.00575232	0.603906	0.9924	1	20
/mnt/i/MR.traits/ukb.ppp/besd/EuropeanDiscovery/trans/IL6_P05231_OID20101_v1_Cardiometabolic.gz.P05231.IL6.esd	7	IL6	22728943	rs6965776	7	23402349	A	G	0.280164	-0.0025794	0.27512	0.35693	0.0357051	0.00831522	1.75525e-05	-0.0722418	7.70536	0.992519	1	4
/mnt/i/MR.traits/ukb.ppp/besd/EuropeanDiscovery/trans/HLA-A_P04439_OID31048_v1_Neurology_II.gz.P04439.HLA-A.esd	6	HLA-A	29943572	rs2857458	6	30137006	G	A	0.291411	-0.0025438	0.28491	0.82577	-0.723069	0.00842613	0	0.00351806	0.394029	0.992876	1	20
/mnt/i/MR.traits/ukb.ppp/besd/EuropeanDiscovery/trans/IL6_P05231_OID21276_v1_Oncology.gz.P05231.IL6.esd	7	IL6	22728943	rs12700430	7	23400682	T	C	0.290389	-0.0025388	0.28816	0.29036	0.0320522	0.00810875	7.72449e-05	-0.0792083	8.99036	0.99297	1	4
/mnt/i/MR.traits/ukb.ppp/besd/EuropeanDiscovery/trans/IL6_P05231_OID20563_v1_Inflammation.gz.P05231.IL6.esd	7	IL6	22728943	rs12700432	7	23400820	C	G	0.289366	-0.0025378	0.2884	0.27602	0.0333751	0.00816134	4.32464e-05	-0.0760387	8.64119	0.992979	1	5
/mnt/i/MR.traits/ukb.ppp/besd/EuropeanDiscovery/trans/KLRK1_P26718_OID31082_v1_Neurology_II.gz.P26718.KLRK1.esd	12	KLRK1	10382114	rs1351111	12	10402849	C	T	0.662577	-0.0024934	0.30589	0.85745	-0.506584	0.00819957	0	0.00492199	0.603829	0.993496	1	20
/mnt/i/MR.traits/ukb.ppp/besd/EuropeanDiscovery/trans/ALDH1A1_P00352_OID21128_v1_Neurology.gz.P00352.ALDH1A1.esd	9	ALDH1A1	72990556	rs1330286	9	72938037	G	C	0.665644	-0.0024678	0.32157	0.031425	-0.0770372	0.00770329	1.51531e-23	0.0320339	4.17422	0.993877	1	20
/mnt/i/MR.traits/ukb.ppp/besd/EuropeanDiscovery/trans/KRT18_P05783_OID21296_v1_Oncology.gz.P05783.KRT18.esd	12	KRT18	52950888	rs4919741	12	52879136	G	A	0.691207	-0.0024219	0.3436	0.0029911	0.0477177	0.0075178	2.19129e-10	-0.0507547	7.20069	0.994376	1	20
/mnt/i/MR.traits/ukb.ppp/besd/EuropeanDiscovery/trans/KRT18_P05783_OID21296_v1_Oncology.gz.P05783.KRT18.esd	12	KRT18	52950888	rs4919741	12	52879136	G	A	0.691207	-0.0024219	0.3436	0.0029911	0.0477177	0.0075178	2.19129e-10	-0.0507547	7.20069	0.994376	1	20
/mnt/i/MR.traits/ukb.ppp/besd/EuropeanDiscovery/trans/MMP1_P03956_OID20672_v1_Inflammation.gz.P03956.MMP1.esd	11	MMP1	102793780	rs471994	11	102827000	A	G	0.383436	-0.0024034	0.35533	0.24046	-0.458196	0.00802206	0	0.00524535	0.775498	0.994603	1	20
/mnt/i/MR.traits/ukb.ppp/besd/EuropeanDiscovery/trans/MMP1_P03956_OID20672_v1_Inflammation.gz.P03956.MMP1.esd	11	MMP1	102793780	rs471994	11	102827000	A	G	0.383436	-0.0024034	0.35533	0.24046	-0.458196	0.00802206	0	0.00524535	0.775498	0.994603	1	20
/mnt/i/MR.traits/ukb.ppp/besd/EuropeanDiscovery/trans/IL18_Q14116_OID20694_v1_Inflammation.gz.Q14116.IL18.esd	11	IL18	112153674	rs2043055	11	112160901	G	A	0.366053	-0.0024008	0.36453	0.084883	0.289566	0.00764983	0	-0.00829103	1.25888	0.994745	1	20
/mnt/i/MR.traits/ukb.ppp/besd/EuropeanDiscovery/trans/EIF2AK2_P19525_OID31442_v1_Oncology_II.gz.P19525.EIF2AK2.esd	2	EIF2AK2	37128366	rs3856499	2	37097965	C	T	0.559305	-0.0023227	0.43033	0.063936	-0.110693	0.00753904	8.32919e-49	0.0209833	3.8876	0.995694	1	20
/mnt/i/MR.traits/ukb.ppp/besd/EuropeanDiscovery/trans/APOC1_P02654_OID30749_v1_Inflammation_II.gz.P02654.APOC1.esd	19	APOC1	44916798	rs5112	19	44927023	G	C	0.555215	-0.0024662	0.46794	1.0691e-17	0.344868	0.00765478	0	-0.00715114	1.35687	0.995795	1	20
/mnt/i/MR.traits/ukb.ppp/besd/EuropeanDiscovery/trans/VWF_P04275_OID20256_v1_Cardiometabolic.gz.P04275.VWF.esd	12	VWF	6036824	rs216312	12	6019818	C	T	0.52454	-0.0023418	0.46106	0.2311	-0.0688601	0.00748793	3.71023e-20	0.0340081	6.69561	0.995947	1	20
/mnt/i/MR.traits/ukb.ppp/besd/EuropeanDiscovery/trans/VWF_P04275_OID20256_v1_Cardiometabolic.gz.P04275.VWF.esd	12	VWF	6036824	rs216312	12	6019818	C	T	0.52454	-0.0023418	0.46106	0.2311	-0.0688601	0.00748793	3.71023e-20	0.0340081	6.69561	0.995947	1	20
/mnt/i/MR.traits/ukb.ppp/besd/EuropeanDiscovery/trans/EGFR_P00533_OID20319_v1_Cardiometabolic.gz.P00533.EGFR.esd	7	EGFR	55115322	rs12673622	7	55122508	A	G	0.505112	-0.0023075	0.45773	0.82049	-0.131065	0.00724076	3.12897e-73	0.0176058	3.49239	0.995978	1	20
/mnt/i/MR.traits/ukb.ppp/besd/EuropeanDiscovery/trans/ANGPT2_O15123_OID21463_v1_Oncology.gz.O15123.ANGPT2.esd	8	ANGPT2	6531520	rs2442517	8	6434003	G	A	0.453988	-0.0023224	0.46837	0.11765	0.136538	0.00746251	8.82074e-75	-0.0170092	3.43033	0.996044	1	20
A1/A2 = Effect/other allele; b_eQTL = Effect size of eQTL; b_GWAS = Effect size of GWAS; b_SMR = Effect size of SMR; bp = Base pair; chr = Chromosome; eQTL = Expression quantitative trait loci; Freq = Frequency; GWAS = Genome-wide association study; HbA1c = Hemoglobin A1c; HCV = Hepatitis C virus; HEIDI = Heterogeneity in dependent instruments; nsnp = Number of SNPs; p_eQTL = P value of eQTL; p_G…

## Sheet: Outcome Variable T2DM
eQTLGen Consortium (blood)
probeID	ProbeChr	Gene	Probe_bp	topSNP	topSNP_chr	topSNP_bp	A1	A2	Freq	b_GWAS	se_GWAS	p_GWAS	b_eQTL	se_eQTL	p_eQTL	b_SMR	se_SMR	p_SMR	p_HEIDI	nsnp_HEIDI
ENSG00000204516	6	ENSG00000204516	31470779	rs45627734	6	31474884	A	G	0.0306748	-0.000426667	0.019185	0.201377	0.78386	0.0307703	3.76975e-143	-0.000544315	0.024475	0.982257	1	20
ENSG00000141510	17	ENSG00000141510	7577976	rs35850753	17	7578671	T	C	0.0245399	-0.000422376	0.0201397	0.558925	-0.250815	0.026593	4.03876e-21	0.00168401	0.0802972	0.983268	1	14
ENSG00000186104	11	ENSG00000186104	14906675	rs56019902	11	14328901	A	G	0.0194274	-0.000345573	0.0292142	0.782191	0.128525	0.0231602	2.8665e-08	-0.00268876	0.227304	0.990562	NA	NA
ENSG00000130649	10	ENSG00000130649	135354317	rs7084477	10	135280665	C	T	0.0511247	-0.000329149	0.0325013	0.666589	-0.269816	0.0219316	8.77053e-35	0.0012199	0.120457	0.99192	1	20
ENSG00000169429	4	ENSG00000169429	74607828	rs1951703	4	74572039	T	C	0.0725971	0.000240448	0.0638661	0.85333	-0.481359	0.0168779	6.60452e-179	-0.000499519	0.132679	0.996996	1	20
ENSG00000137752	11	ENSG00000137752	104934164	rs2409065	11	105063849	G	A	0.0715746	-0.000234111	0.0669963	0.439983	0.476604	0.0147974	1.33618e-227	-0.000491207	0.14057	0.997212	1	18
ENSG00000204397	11	ENSG00000204397	104942105	rs58131087	11	105049225	A	C	0.0715746	-0.000234118	0.0671929	0.44934	0.753554	0.0152225	0	-0.000310685	0.089168	0.99722	1	20
ENSG00000088854	20	ENSG00000088854	3309111	rs77390988	20	3408754	C	T	0.100204	-0.000216266	0.0792046	0.281505	0.167747	0.0156914	1.1288e-26	-0.00128924	0.472167	0.997821	1	20
ENSG00000136244	7	ENSG00000136244	22768562	rs10265117	7	22701636	A	G	0.105317	-0.000174151	0.137615	0.193838	-0.117163	0.0123228	1.94739e-21	0.0014864	1.17456	0.99899	1	19
ENSG00000125877	20	ENSG00000125877	3197015	rs7270101	20	3193893	C	A	0.128834	-0.000168567	0.139246	0.916256	-0.658844	0.0121177	0	0.000255853	0.211349	0.999034	1	20
ENSG00000143365	1	ENSG00000143365	151791447	rs4845604	1	151801680	A	G	0.133947	-0.000167564	0.146665	0.0539004	0.124214	0.0116175	1.10948e-26	-0.00134899	1.18074	0.999088	1	13
ENSG00000091879	8	ENSG00000091879	6389051	rs2440392	8	6337231	A	G	0.177914	0.000163991	0.149176	0.569988	0.106388	0.0129024	1.64331e-16	0.00154144	1.40219	0.999123	1	20
ENSG00000206503	6	ENSG00000206503	29911349	rs9259969	6	29903990	T	C	0.164622	-0.000161895	0.154905	0.226397	-0.447942	0.0134664	1.29475e-242	0.00036142	0.345815	0.999166	1	20
ENSG00000103522	16	ENSG00000103522	27437799	rs10852319	16	27548106	C	T	0.166667	0.00016025	0.156593	0.0110901	0.325207	0.0109892	1.82097e-192	0.000492763	0.481518	0.999184	1	9
ENSG00000103222	16	ENSG00000103222	16140182	rs504348	16	16043174	C	G	0.182004	0.000156063	0.170701	0.99701	-0.274405	0.0109217	2.66535e-139	-0.000568732	0.622077	0.99927	1	14
ENSG00000234745	6	ENSG00000234745	31323307	rs116583816	6	31326123	C	G	0.152352	-0.000152284	0.178811	0.0231152	-0.846658	0.0228669	4.45576e-300	0.000179865	0.211196	0.99932	1	20
ENSG00000185745	10	ENSG00000185745	91158024	rs304500	10	91149563	A	C	0.211656	-0.000150004	0.185052	0.0909998	-0.174196	0.00966896	1.4592e-72	0.000861122	1.06232	0.999353	1	20
ENSG00000204525	6	ENSG00000204525	31238216	rs9264533	6	31234494	T	C	0.175869	0.00014816	0.190806	0.00195066	0.714796	0.0101881	0	0.000207276	0.266938	0.99938	1	20
ENSG00000213809	12	ENSG00000213809	10534712	rs2255336	12	10532326	T	C	0.184049	0.000147995	0.191318	0.825721	-0.227264	0.011195	1.27539e-91	-0.000651203	0.841832	0.999383	1	20
ENSG00000142166	21	ENSG00000142166	34714451	rs2226299	21	34698924	A	G	0.185072	0.000147827	0.193625	0.506594	0.347753	0.00977669	4.13568e-277	0.000425092	0.556789	0.999391	1	20
ENSG00000106348	7	ENSG00000106348	128041318	rs1053124	7	128141865	T	C	0.186094	0.000147613	0.193813	0.710039	0.133934	0.0111001	1.5971e-33	0.00110213	1.44708	0.999392	1	19
ENSG00000101439	20	ENSG00000101439	23613822	rs2016161	20	23621174	G	T	0.231084	0.000141321	0.219975	0.248184	-0.571635	0.00903852	0	-0.000247222	0.384817	0.999487	1	20
ENSG00000171791	18	ENSG00000171791	60888970	rs74625348	18	60846430	C	G	0.221881	-0.000140669	0.228074	0.155805	-0.0581004	0.00952215	1.0501e-09	0.00242114	3.92552	0.999508	1	8
ENSG00000140718	16	ENSG00000140718	53946864	rs1344501	16	53872042	C	T	0.235174	-0.000139009	0.226353	0.483575	-0.207933	0.00961931	1.26474e-103	0.000668528	1.08859	0.99951	1	20
ENSG00000165092	9	ENSG00000165092	75605468	rs7867580	9	75852207	A	G	0.265849	0.000134572	0.254363	0.57985	-0.377355	0.00882336	0	-0.000356619	0.674068	0.999578	1	20
ENSG00000110799	12	ENSG00000110799	6145988	rs2191161	12	6171502	T	G	0.255624	0.000134229	0.264086	0.60799	-0.305332	0.00876211	4.75073e-266	-0.000439617	0.864914	0.999595	1	20
ENSG00000055332	2	ENSG00000055332	37355280	rs12621276	2	37299145	A	G	0.243354	-0.000132725	0.263305	0.337174	-0.194051	0.00901757	1.02916e-102	0.00068397	1.35689	0.999598	1	20
ENSG00000150782	11	ENSG00000150782	112024407	rs10891330	11	112011167	A	C	0.307771	-0.000127418	0.308085	0.851154	-0.173833	0.0127537	2.65579e-42	0.000732991	1.7723	0.99967	1	20
ENSG00000136869	9	ENSG00000136869	120472879	rs2770146	9	120473338	C	T	0.267894	-0.000127453	0.309603	0.854587	-0.578341	0.00820409	0	0.000220377	0.535329	0.999672	1	20
ENSG00000111537	12	ENSG00000111537	68551037	rs2870960	12	68426628	C	T	0.290389	-0.000126449	0.309511	0.209068	-0.0915546	0.00850848	5.29401e-27	0.00138113	3.38062	0.999674	1	20
ENSG00000112759	6	ENSG00000112759	44194565	rs507964	6	44186390	T	G	0.368098	0.00012402	0.333863	0.397351	0.117988	0.00912372	2.96991e-38	0.00105112	2.82964	0.999704	1	20
ENSG00000111057	12	ENSG00000111057	53344670	rs11170338	12	53318107	C	T	0.306748	-0.000124467	0.337842	0.362484	0.0929751	0.0100379	1.9989e-20	-0.00133871	3.63368	0.999706	1	8
ENSG00000111424	12	ENSG00000111424	48286075	rs7307566	12	48604682	G	A	0.337423	-0.00012321	0.337187	0.0134571	0.136768	0.00903869	1.00531e-51	-0.000900869	2.46539	0.999708	1	20
ENSG00000083223	9	ENSG00000083223	88936008	rs4520250	9	88924057	A	C	0.362986	0.000123093	0.338946	0.116341	-0.13052	0.0083843	1.21617e-54	-0.000943097	2.59689	0.99971	1	20
ENSG00000196611	11	ENSG00000196611	102664771	rs471994	11	102697731	A	G	0.383436	-0.000121813	0.355361	0.111388	-0.104591	0.00828732	1.62581e-36	0.00116466	3.39763	0.999726	1	20
ENSG00000019186	20	ENSG00000019186	52780250	rs964293	20	52816717	A	C	0.390593	-0.000122248	0.35993	0.837195	-0.086842	0.008398	4.60676e-25	0.00140771	4.14465	0.999729	1	19
ENSG00000087088	19	ENSG00000087088	49461563	rs11668424	19	49457040	A	G	0.384458	-0.000120942	0.376693	0.614586	-0.247683	0.00824452	2.76584e-198	0.000488293	1.52087	0.999744	1	20
ENSG00000169245	4	ENSG00000169245	76943461	rs2242471	4	76878716	C	G	0.421268	-0.000118798	0.403542	0.0614738	-0.175131	0.00848043	9.5229e-95	0.000678338	2.30423	0.999765	1	20
ENSG00000133703	12	ENSG00000133703	25380796	rs11047909	12	25384838	A	G	0.408998	-0.000118827	0.408283	0.711664	-0.0689514	0.00797532	5.35232e-18	0.00172334	5.92132	0.999768	1	19
ENSG00000023839	10	ENSG00000023839	101577219	rs2756109	10	101558746	G	T	0.432515	0.000118171	0.424158	0.417098	0.144948	0.00799731	2.03821e-73	0.000815265	2.92628	0.999778	1	20
ENSG00000089127	12	ENSG00000089127	113357286	rs1131454	12	113348870	G	A	0.424335	0.000117986	0.424597	0.990932	0.587385	0.00815111	0	0.000200867	0.72286	0.999778	1	20
ENSG00000163599	2	ENSG00000163599	204735596	rs13030124	2	204694263	A	G	0.449898	-0.000117937	0.427096	0.561605	0.142302	0.00802434	2.2995e-70	-0.00082878	3.00134	0.99978	1	20
ENSG00000135114	12	ENSG00000135114	121467570	rs2259693	12	121457995	A	G	0.435583	-0.000117847	0.42795	0.807217	0.361148	0.00776006	0	-0.000326312	1.18497	0.99978	1	20
ENSG00000100197	22	ENSG00000100197	42524704	rs133373	22	42465788	A	G	0.457055	-0.000116892	0.460944	0.501458	-0.297722	0.00854296	4.25991e-266	0.000392621	1.54824	0.999798	1	20
ENSG00000085563	7	ENSG00000085563	87237893	rs1202178	7	87207128	A	G	0.496933	-0.000116784	0.485197	0.724833	0.0911107	0.00795866	2.40632e-30	-0.00128178	5.32536	0.999808	1	12
ENSG00000159110	21	ENSG00000159110	34620087	rs4817554	21	34625998	G	T	0.51227	-0.000116834	0.495728	0.636487	0.321652	0.00812034	0	-0.000363231	1.54119	0.999812	1	13
GTEx databases (blood)
probeID	ProbeChr	Gene	Probe_bp	topSNP	topSNP_chr	topSNP_bp	A1	A2	Freq	b_GWAS	se_GWAS	p_GWAS	b_eQTL	se_eQTL	p_eQTL	b_SMR	se_SMR	p_SMR	p_HEIDI	nsnp_HEIDI
probeID	ProbeChr	Gene	Probe_bp	topSNP	topSNP_chr	topSNP_bp	A1	A2	Freq	b_GWAS	se_GWAS	p_GWAS	b_eQTL	se_eQTL	p_eQTL	b_SMR	se_SMR	p_SMR	p_HEIDI	nsnp_HEIDI
ENSG00000137752	11	CASP1	104896170	rs72973908	11	105052463	G	A	0.0184049	-0.000529868	0.0122595	0.701452	-0.355963	0.0689858	2.47017e-07	0.00148855	0.0344416	0.965527	NA	NA
ENSG00000091879	8	ANGPT2	6357172	rs2440442	8	6271193	A	G	0.973415	-0.00051661	0.0130409	0.953044	-0.34648	0.0885445	9.1133e-05	0.00149102	0.0376402	0.968402	NA	NA
ENSG00000186104	11	CYP2R1	14899553	rs117843474	11	14030564	T	C	0.0102249	-0.000528905	0.0134422	0.06721	0.425078	0.117979	0.000314583	-0.00124425	0.0316248	0.968616	NA	NA
ENSG00000085563	7	ABCB1	87133175	rs140999687	7	87452174	C	A	0.0112474	-0.000499592	0.0147779	0.721787	0.352229	0.0832876	2.34661e-05	-0.00141837	0.0419567	0.973032	NA	NA
ENSG00000111012	12	CYP27B1	58156117	rs149389689	12	57247745	G	A	0.0112474	-0.000476134	0.0165123	0.814076	0.570299	0.179302	0.00146937	-0.000834885	0.0289549	0.976997	NA	NA
ENSG00000108773	17	KAT2A	40265126	rs113201308	17	40508997	T	C	0.0132924	-0.000445942	0.0175691	0.505158	-0.224457	0.0509887	1.07213e-05	0.00198676	0.0782751	0.97975	0.99982	3
ENSG00000204516	6	MICB	31462658	rs45627734	6	31474884	A	G	0.0306748	-0.000426667	0.019185	0.201377	0.923963	0.0917185	7.20621e-24	-0.000461779	0.0207639	0.982257	1	19
ENSG00000110799	12	VWF	6058040	rs36007563	12	6205767	C	T	0.0347648	-0.000373663	0.0249907	0.952916	0.562978	0.121591	3.65507e-06	-0.000663726	0.0443904	0.98807	NA	NA
ENSG00000130203	19	APOE	45409011	rs117737673	19	45322316	T	C	0.0296524	-0.000367256	0.0259168	0.912616	0.364528	0.0964561	0.000157325	-0.00100748	0.0710974	0.988694	NA	NA
ENSG00000130204	19	TOMM40	45393826	rs36101414	19	44464461	C	T	0.0265849	-0.000356432	0.0275005	0.891137	0.192785	0.0531038	0.000283047	-0.00184886	0.142649	0.989659	NA	NA
ENSG00000150782	11	IL18	112013974	rs12282003	11	112705203	C	T	0.0368098	-0.000337745	0.031331	0.397831	0.176224	0.0541101	0.00112689	-0.00191657	0.177792	0.991399	NA	NA
ENSG00000108576	17	SLC6A4	28521337	rs142631461	17	27576202	T	C	0.0245399	-0.000322671	0.0336744	0.998077	-0.511128	0.145359	0.000437568	0.000631292	0.0658828	0.992355	NA	NA
ENSG00000110245	11	APOC3	116700422	rs1632797	11	115897835	C	A	0.968303	-0.000321264	0.0341216	0.551217	-0.178118	0.054803	0.00115344	0.00180366	0.191568	0.992488	NA	NA
ENSG00000103522	16	IL21R	27413483	rs117483491	16	27820832	A	G	0.0562372	-0.000245379	0.0614336	0.273432	-0.152938	0.0396455	0.000114489	0.00160443	0.40169	0.996813	NA	NA
ENSG00000204397	11	CARD16	104912053	rs376670161	11	104888907	T	C	0.0613497	-0.000243784	0.06983	0.309691	0.134523	0.0365339	0.000231286	-0.00181221	0.519094	0.997215	1	5
ENSG00000133703	12	KRAS	25357723	rs4963880	12	25547451	T	C	0.0623722	-0.000235041	0.0678343	0.231528	-0.125997	0.0345085	0.000261036	0.00186545	0.53838	0.997235	NA	NA
ENSG00000163599	2	CTLA4	204732509	rs1447490	2	205317292	A	C	0.892638	-0.000207026	0.0871415	0.54752	0.157214	0.0460247	0.000635805	-0.00131684	0.554286	0.998104	NA	NA
ENSG00000136244	7	IL6	22765503	rs3823666	7	22172280	A	C	0.900818	-0.000198594	0.0947981	0.170819	-0.154716	0.0486163	0.00146066	0.0012836	0.612723	0.998328	NA	NA
ENSG00000185745	10	IFIT1	91152303	rs55771127	10	91100340	G	A	0.112474	-0.000199981	0.0971386	0.450983	-0.172985	0.0517368	0.000827116	0.00115606	0.561544	0.998357	NA	NA
ENSG00000184557	17	SOCS3	76352864	rs62079158	17	76381122	T	C	0.111452	-0.000187982	0.109569	0.462289	-0.155153	0.0401684	0.000112205	0.00121159	0.7062	0.998631	1	8
ENSG00000130208	19	APOC1	45417504	rs7250005	19	44602959	T	C	0.856851	-0.000175472	0.125942	0.405534	-0.111265	0.0332509	0.000819198	0.00157706	1.13191	0.998888	1	3
ENSG00000125877	20	ITPA	3189514	rs7270101	20	3193893	C	A	0.128834	-0.000168567	0.139246	0.916256	-0.475056	0.030618	2.72255e-54	0.000354836	0.293115	0.999034	1	20
ENSG00000103222	16	ABCC1	16043434	rs504348	16	16043174	G	C	0.817996	-0.000156063	0.170701	0.99701	0.255879	0.0280697	7.80601e-20	-0.000609909	0.667116	0.99927	1	15
ENSG00000143365	1	RORC	151778547	rs111835506	1	151429708	A	C	0.190184	-0.000153385	0.174745	0.9361	0.19102	0.0454238	2.60758e-05	-0.000802979	0.9148	0.9993	NA	NA
ENSG00000141510	17	TP53	7565097	rs7211097	17	8009331	C	A	0.803681	-0.000153183	0.191103	0.990009	-0.0877489	0.0229649	0.000132908	0.0017457	2.17784	0.99936	NA	NA
ENSG00000142166	21	IFNAR1	34696734	rs2850020	21	34702201	A	G	0.814928	-0.000147786	0.193966	0.530661	-0.145379	0.018073	8.69471e-16	0.00101656	1.33421	0.999392	1	14
ENSG00000089127	12	OAS1	113344582	rs10744785	12	113345256	G	C	0.801636	-0.000144544	0.205725	0.264982	-0.239936	0.0272891	1.46439e-18	0.000602427	0.857416	0.999439	1	5
ENSG00000101439	20	CST3	23608534	rs911119	20	23612737	T	C	0.764826	-0.000140624	0.222965	0.318942	0.202097	0.02155	6.72029e-21	-0.000695824	1.10326	0.999497	1	12
ENSG00000140718	16	FTO	53737875	rs7203572	16	53869366	C	A	0.235174	-0.000138883	0.227003	0.552205	-0.0963971	0.0171557	1.92114e-08	0.00144074	2.35487	0.999512	1	4
ENSG00000234745	6	HLA-B	31321649	rs3931670	6	31243767	C	G	0.330266	-0.000135872	0.243086	0.808935	0.252494	0.024666	1.3602e-24	-0.00053812	0.96274	0.999554	1	20
ENSG00000111537	12	IFNG	68548548	rs59017849	12	68801073	T	A	0.268916	-0.000134778	0.253609	0.513102	0.0772767	0.0237163	0.00112053	-0.0017441	3.28183	0.999576	NA	NA
ENSG00000165092	9	ALDH1A1	75515578	rs7867580	9	75852207	G	A	0.734151	-0.000134572	0.254363	0.57985	0.305092	0.046315	4.47802e-11	-0.000441087	0.833726	0.999578	1	20
ENSG00000159110	21	IFNAR2	34602206	rs28488669	21	34592050	G	A	0.242331	-0.00013077	0.274829	0.74956	-0.103349	0.0190319	5.62593e-08	0.00126532	2.65923	0.99962	1	5
ENSG00000213809	12	KLRK1	10524952	rs10772255	12	10455250	G	C	0.724949	-0.000126913	0.304039	0.236467	-0.0668452	0.0148314	6.57478e-06	0.00189861	4.5484	0.999667	1	10
ENSG00000136869	9	TLR4	120466610	rs5030728	9	120474282	A	G	0.267894	-0.00012739	0.309693	0.887442	-0.275478	0.0156118	1.10109e-69	0.000462433	1.1242	0.999672	1	20
ENSG00000112759	6	SLC29A1	44187242	rs1057985	6	44185901	C	T	0.630879	-0.000123955	0.334338	0.387439	-0.134015	0.0253038	1.18208e-07	0.000924934	2.49478	0.999704	NA	NA
ENSG00000130649	10	CYP2E1	135333910	rs7069109	10	134957260	A	G	0.40593	-0.000121514	0.360335	0.21561	0.122287	0.0310368	8.14586e-05	-0.000993679	2.94663	0.999731	1	3
ENSG00000023839	10	ABCC2	101542489	rs2804413	10	101521927	C	G	0.633947	-0.000120996	0.372004	0.744005	-0.106923	0.0212536	4.88376e-07	0.00113162	3.47918	0.999741	1	17
ENSG00000106258	7	CYP3A5	99245817	rs10240965	7	99719500	C	T	0.345603	-0.00012243	0.38172	0.367631	0.239747	0.0470005	3.37952e-07	-0.000510663	1.59218	0.999744	1	14
ENSG00000087088	19	BAX	49458072	rs7259013	19	49463284	C	A	0.390593	-0.000120377	0.378102	0.645008	-0.115258	0.0178755	1.13478e-10	0.00104441	3.28048	0.999746	1	7
ENSG00000196611	11	MMP1	102660651	rs473509	11	102669729	T	C	0.371166	-0.000119697	0.428779	0.791069	0.205909	0.0448272	4.36102e-06	-0.00058131	2.08237	0.999777	1	5
ENSG00000204525	6	HLA-C	31236526	rs6904670	6	31192797	G	A	0.449898	-0.000117951	0.423152	0.551073	-0.414197	0.027077	8.00847e-53	0.00028477	1.02162	0.999778	1	20
ENSG00000111057	12	KRT18	53342655	rs11170217	12	53045003	A	G	0.402863	-0.000117719	0.424615	0.393162	0.0954032	0.0291912	0.00108227	-0.00123391	4.45074	0.999779	NA	NA
ENSG00000111424	12	VDR	48235320	rs10875696	12	48301383	T	G	0.421268	-0.000117639	0.429663	0.122583	0.157498	0.0263378	2.23248e-09	-0.000746924	2.72805	0.999781	1	14
ENSG00000135114	12	OASL	121458095	rs2260445	12	121468863	A	C	0.44274	-0.000117679	0.433257	0.894256	0.262854	0.0296064	6.78953e-19	-0.000447697	1.64828	0.999783	1	20
/mnt/i/MR.traits/ukb.ppp/besd/EuropeanDiscovery/trans/EIF2AK2_P19525_OID31442_v1_Oncology_II.gz.P19525.EIF2AK2.esd	2	EIF2AK2	37128366	rs7580428	2	37155832	T	C	0.452965	-0.000117638	0.438485	0.938794	0.142559	0.0075227	4.37307e-80	-0.000825188	3.07581	0.999786	1	20
ENSG00000100197	22	CYP2D6	42522501	rs3021083	22	42538103	T	C	0.538855	0.000118324	0.455731	0.40209	0.769005	0.0361238	1.46474e-100	0.000153866	0.592624	0.999793	1	20
ENSG00000171791	18	BCL2	60790579	rs4987746	18	60926517	T	A	0.48364	-0.000117688	0.49048	0.454621	0.0558096	0.0163544	0.000643673	-0.00210874	8.78845	0.999809	NA	NA
ENSG00000206503	6	HLA-A	29909037	rs3893464	6	29935250	A	G	0.447853	-0.000116541	0.4871	0.321718	-0.321819	0.0263062	2.05635e-34	0.000362132	1.51358	0.999809	1	20
GTEx databases (liver)
probeID	ProbeChr	Gene	Probe_bp	topSNP	topSNP_chr	topSNP_bp	A1	A2	Freq	b_GWAS	se_GWAS	p_GWAS	b_eQTL	se_eQTL	p_eQTL	b_SMR	se_SMR	p_SMR	p_HEIDI	nsnp_HEIDI
ENSG00000130208	19	APOC1	45417504	rs9749346	19	44866434	T	G	0.0122699	-0.00066797	0.00886668	0.266033	0.754161	0.18109	3.11957e-05	-0.000885713	0.0117589	0.939958	NA	NA
ENSG00000146648	7	EGFR	55086714	rs117499579	7	54891057	C	G	0.0153374	-0.00062941	0.00917592	0.57125	-0.768236	0.202616	0.000149685	0.000819293	0.0119461	0.945322	NA	NA
ENSG00000184557	17	SOCS3	76352864	rs12942429	17	76899241	A	G	0.0132924	-0.00057649	0.0107883	0.922379	0.54117	0.155004	0.000480606	-0.00106527	0.0199375	0.957389	1	4
ENSG00000100197	22	CYP2D6	42522501	rs78725400	22	42470736	A	G	0.0122699	-0.000565835	0.0107705	0.869902	1.46755	0.23117	2.17612e-10	-0.000385564	0.00733935	0.958103	1	12
ENSG00000055332	2	EIF2AK2	37326353	rs77367389	2	37492823	C	A	0.0112474	-0.00058899	0.011477	0.94306	0.94625	0.28886	0.00105359	-0.000622446	0.0121304	0.959076	NA	NA
ENSG00000137752	11	CASP1	104896170	rs72973908	11	105052463	G	A	0.0184049	-0.000529868	0.0122595	0.701452	-0.355963	0.0689858	2.47017e-07	0.00148855	0.0344416	0.965527	NA	NA
ENSG00000141510	17	TP53	7565097	rs79411056	17	8275910	A	G	0.0173824	-0.000517683	0.0129551	0.537906	-0.714133	0.216369	0.000964992	0.000724911	0.0181423	0.968128	1	4
ENSG00000186104	11	CYP2R1	14899553	rs117843474	11	14030564	T	C	0.0102249	-0.000528905	0.0134422	0.06721	0.425078	0.117979	0.000314583	-0.00124425	0.0316248	0.968616	NA	NA
ENSG00000244122	2	UGT1A7	234590584	rs182495762	2	234489558	C	T	0.0214724	-0.000502808	0.0150708	0.267041	1.08086	0.303179	0.000363738	-0.000465193	0.013944	0.973386	NA	NA
ENSG00000169245	4	CXCL10	76942273	rs139279257	4	76131433	T	G	0.0184049	-0.000482533	0.0163347	0.134579	1.13141	0.312195	0.000290028	-0.000426488	0.014438	0.976434	NA	NA
ENSG00000169245	4	CXCL10	76942273	rs139279257	4	76131433	T	G	0.0184049	-0.000482533	0.0163347	0.134579	1.13141	0.312195	0.000290028	-0.000426488	0.014438	0.976434	NA	NA
ENSG00000023839	10	ABCC2	101542489	rs17882852	10	101957677	G	A	0.0184049	-0.000482315	0.016408	0.632413	0.788626	0.200828	8.60561e-05	-0.000611589	0.0208064	0.97655	0.999999	4
ENSG00000111012	12	CYP27B1	58156117	rs149389689	12	57247745	G	A	0.0112474	-0.000476134	0.0165123	0.814076	0.570299	0.179302	0.00146937	-0.000834885	0.0289549	0.976997	NA	NA
ENSG00000108773	17	KAT2A	40265126	rs113201308	17	40508997	T	C	0.0132924	-0.000445942	0.0175691	0.505158	-0.224457	0.0509887	1.07213e-05	0.00198676	0.0782751	0.97975	0.99982	3
ENSG00000105329	19	TGFB1	41807492	rs113921300	19	41408399	C	T	0.0347648	-0.000436452	0.0183951	0.626041	0.616291	0.186768	0.000967647	-0.000708191	0.0298488	0.981071	NA	NA
ENSG00000130204	19	TOMM40	45393826	rs116902363	19	45246759	A	G	0.0214724	-0.000432017	0.0202368	0.473029	-0.411444	0.105051	8.98068e-05	0.00105	0.0491856	0.982968	NA	NA
ENSG00000150782	11	IL18	112013974	rs118064767	11	111660020	A	T	0.0265849	-0.000367182	0.0267568	0.590704	-0.568554	0.178691	0.00146379	0.000645817	0.0470616	0.989051	NA	NA
ENSG00000160868	7	CYP3A4	99354604	rs117038461	7	99841354	T	C	0.0245399	-0.000355816	0.0278313	0.800814	-0.935123	0.276227	0.000710896	0.000380502	0.0297624	0.9898	NA	NA
ENSG00000160870	7	CYP3A7	99302660	rs118168183	7	99291144	A	G	0.0286299	-0.000338287	0.0313794	0.197116	0.875628	0.234379	0.000187009	-0.000386336	0.0358366	0.991399	1	3
ENSG00000091879	8	ANGPT2	6357172	rs17074495	8	5531539	G	C	0.0245399	-0.000336491	0.0312514	0.157104	-0.813371	0.226399	0.000327336	0.000413699	0.0384222	0.991409	NA	NA
ENSG00000108576	17	SLC6A4	28521337	rs142631461	17	27576202	T	C	0.0245399	-0.000322671	0.0336744	0.998077	-0.511128	0.145359	0.000437568	0.000631292	0.0658828	0.992355	NA	NA
ENSG00000085563	7	ABCB1	87133175	rs1922244	7	87145483	A	G	0.0470348	-0.000315647	0.0359023	0.26446	0.306608	0.09517	0.00127438	-0.00102948	0.117096	0.992985	NA	NA
ENSG00000111537	12	IFNG	68548548	rs4913387	12	68374705	A	G	0.0715746	-0.000301757	0.0393676	0.695474	0.310989	0.0852256	0.000263252	-0.000970314	0.126589	0.993884	NA	NA
ENSG00000136869	9	TLR4	120466610	rs139493740	9	119493972	A	G	0.0633947	-0.000254094	0.0567992	0.335336	0.406235	0.117584	0.000550593	-0.000625485	0.139819	0.996431	NA	NA
ENSG00000133703	12	KRAS	25357723	rs17389465	12	25414408	A	T	0.0705521	-0.000225012	0.0728139	0.621644	-0.40869	0.101924	6.07811e-05	0.000550569	0.178164	0.997534	NA	NA
ENSG00000087088	19	BAX	49458072	rs59774409	19	50016748	T	C	0.0920245	-0.000213114	0.0812784	0.0431565	-0.302139	0.0759441	6.93692e-05	0.000705351	0.26901	0.997908	0.999999	3
ENSG00000163599	2	CTLA4	204732509	rs1447490	2	205317292	A	C	0.892638	-0.000207026	0.0871415	0.54752	0.157214	0.0460247	0.000635805	-0.00131684	0.554286	0.998104	NA	NA
ENSG00000110245	11	APOC3	116700422	rs12796152	11	115779134	C	G	0.124744	-0.000191095	0.104526	0.893697	-0.191646	0.0515559	0.000201405	0.000997125	0.545412	0.998541	NA	NA
ENSG00000106258	7	CYP3A5	99245817	rs7812063	7	98852573	C	T	0.894683	-0.000189994	0.10687	0.0680808	-0.343034	0.0887071	0.000110163	0.000553863	0.311543	0.998582	0.999975	3
ENSG00000137860	15	SLC28A2	45544428	rs74011382	15	45460602	A	C	0.125767	-0.000184484	0.112124	0.704046	-0.408404	0.0899683	5.64083e-06	0.000451719	0.274542	0.998687	1	10
ENSG00000140718	16	FTO	53737875	rs6499201	16	53034583	C	T	0.105317	-0.000182757	0.115386	0.473888	0.227197	0.0596301	0.000138908	-0.000804399	0.507868	0.998736	NA	NA
ENSG00000136244	7	IL6	22765503	rs4719698	7	22536813	A	C	0.853783	-0.000172144	0.131869	0.648397	-0.361447	0.102852	0.000440997	0.000476263	0.364836	0.998958	1	3
ENSG00000130649	10	CYP2E1	135333910	rs2480252	10	135249551	G	T	0.847648	-0.000169612	0.138216	0.114791	-0.282363	0.0892083	0.00154971	0.000600688	0.489498	0.999021	NA	NA
ENSG00000125877	20	ITPA	3189514	rs7270101	20	3193893	C	A	0.128834	-0.000168567	0.139246	0.916256	-0.786592	0.0730723	5.05932e-27	0.0002143	0.177024	0.999034	1	20
ENSG00000103222	16	ABCC1	16043434	rs504348	16	16043174	G	C	0.817996	-0.000156063	0.170701	0.99701	0.255879	0.0280697	7.80601e-20	-0.000609909	0.667116	0.99927	1	15
ENSG00000143365	1	RORC	151778547	rs111835506	1	151429708	A	C	0.190184	-0.000153385	0.174745	0.9361	0.19102	0.0454238	2.60758e-05	-0.000802979	0.9148	0.9993	NA	NA
ENSG00000206503	6	HLA-A	29909037	rs9260794	6	29939677	T	A	0.822086	-0.000146585	0.197389	0.40846	0.412221	0.066498	5.68236e-10	-0.000355598	0.478843	0.999408	1	20
ENSG00000171791	18	BCL2	60790579	rs2168314	18	61177912	C	T	0.760736	-0.000148173	0.21046	0.33662	-0.260941	0.0756043	0.000557675	0.000567841	0.806542	0.999438	NA	NA
ENSG00000089127	12	OAS1	113344582	rs10744785	12	113345256	G	C	0.801636	-0.000144544	0.205725	0.264982	-0.239936	0.0272891	1.46439e-18	0.000602427	0.857416	0.999439	1	5
ENSG00000185745	10	IFIT1	91152303	rs2481931	10	91160092	A	G	0.249489	-0.000143524	0.207964	0.129782	-0.26052	0.0513516	3.91059e-07	0.000550914	0.798265	0.999449	1	7
ENSG00000101439	20	CST3	23608534	rs911119	20	23612737	T	C	0.764826	-0.000140624	0.222965	0.318942	0.202097	0.02155	6.72029e-21	-0.000695824	1.10326	0.999497	1	12
ENSG00000021461	7	CYP3A43	99425636	rs7778571	7	99664817	G	A	0.220859	-0.000135356	0.245123	0.00646705	0.205867	0.0639502	0.0012856	-0.000657492	1.19069	0.999559	NA	NA
ENSG00000159110	21	IFNAR2	34602206	rs2834167	21	34640788	G	A	0.267894	-0.000134568	0.250058	0.0698455	-0.206516	0.0628539	0.00101747	0.000651611	1.21084	0.999571	NA	NA
ENSG00000165092	9	ALDH1A1	75515578	rs7867580	9	75852207	G	A	0.734151	-0.000134572	0.254363	0.57985	0.305092	0.046315	4.47802e-11	-0.000441087	0.833726	0.999578	1	20
ENSG00000110799	12	VWF	6058040	rs7954351	12	6163705	T	A	0.289366	-0.000131706	0.277235	0.73628	0.277169	0.0681354	4.74355e-05	-0.000475183	1.00024	0.999621	1	4
ENSG00000241635	2	UGT1A1	234526291	rs12986677	2	234698976	A	G	0.246421	-0.000129833	0.284343	0.960665	-0.283013	0.0576248	9.04733e-07	0.000458753	1.0047	0.999636	1	9
ENSG00000130203	19	APOE	45409011	rs12721111	19	45446271	T	C	0.327198	-0.000129573	0.304213	0.281351	0.216951	0.0532716	4.65016e-05	-0.000597245	1.40222	0.99966	1	4
ENSG00000213809	12	KLRK1	10524952	rs11838084	12	10580303	C	T	0.332311	-0.000125683	0.312568	0.937224	-0.157702	0.0399174	7.79209e-05	0.000796965	1.98202	0.999679	1	3
ENSG00000112759	6	SLC29A1	44187242	rs681238	6	44205845	C	A	0.705521	-0.000125305	0.321021	0.968618	0.168345	0.0500549	0.000770421	-0.000744335	1.90692	0.999689	1	3
ENSG00000234745	6	HLA-B	31321649	rs10456391	6	31102377	C	T	0.390593	-0.000125085	0.327413	0.967225	0.296565	0.0633588	2.8586e-06	-0.000421779	1.10402	0.999695	1	20
ENSG00000111057	12	KRT18	53342655	rs7962469	12	52348259	G	A	0.635992	-0.000122631	0.355652	0.622256	-0.116789	0.0358623	0.00112756	0.00105002	3.04525	0.999725	NA	NA
ENSG00000111424	12	VDR	48235320	rs10875649	12	47903997	T	C	0.364008	-0.000121498	0.358508	0.2637	-0.223284	0.0627101	0.000370046	0.000544141	1.60561	0.99973	NA	NA
ENSG00000197408	19	CYP2B6	41497204	rs10423004	19	41526239	G	A	0.396728	-0.000121125	0.365956	0.232089	-0.264361	0.0818989	0.00124705	0.00045818	1.3843	0.999736	NA	NA
ENSG00000243135	2	UGT1A3	234637754	rs10179094	2	234597825	A	T	0.359918	-0.000119633	0.385554	0.780766	0.409634	0.0597658	7.18224e-12	-0.000292049	0.941216	0.999752	1	15
ENSG00000103522	16	IL21R	27413483	rs8055463	16	27825696	G	A	0.396728	-0.000119604	0.402993	0.954833	0.228027	0.0668562	0.000647949	-0.000524517	1.7673	0.999763	NA	NA
ENSG00000142166	21	IFNAR1	34696734	rs9976879	21	34672607	C	G	0.41411	-0.000119104	0.402416	0.535328	-0.128893	0.0294867	1.23553e-05	0.000924053	3.12209	0.999764	1	8
ENSG00000196611	11	MMP1	102660651	rs473509	11	102669729	T	C	0.371166	-0.000119697	0.428779	0.791069	0.205909	0.0448272	4.36102e-06	-0.00058131	2.08237	0.999777	1	5
ENSG00000135114	12	OASL	121458095	rs2260445	12	121468863	A	C	0.44274	-0.000117679	0.433257	0.894256	0.262854	0.0296064	6.78953e-19	-0.000447697	1.64828	0.999783	1	20
ENSG00000204516	6	MICB	31462658	rs2395490	6	31458993	G	A	0.514315	-0.00011952	0.45341	0.8264	0.504526	0.0664514	3.14011e-14	-0.000236896	0.898685	0.99979	1	20
ENSG00000204525	6	HLA-C	31236526	rs9263964	6	31186039	T	C	0.618609	-0.000117167	0.460813	0.39559	-0.786812	0.0748084	7.16067e-26	0.000148914	0.585671	0.999797	1	20
ENSG00000204397	11	CARD16	104912053	rs4755016	11	104130289	T	C	0.43456	-0.000116903	0.487566	0.0965637	-0.190201	0.0551335	0.000560945	0.000614629	2.56343	0.999809	1	3
Iceland Protein Database (blood)
probeID	ProbeChr	Gene	Probe_bp	topSNP	topSNP_chr	topSNP_bp	A1	A2	Freq	b_GWAS	se_GWAS	p_GWAS	b_eQTL	se_eQTL	p_eQTL	b_SMR	se_SMR	p_SMR	p_HEIDI	nsnp_HEIDI
4141_79	4	CXCL10	76022308	rs11548618	4	76022794	A	G	0.0102249	-0.000707168	0.00681351	0.0430873	1.907	0.0770319	2.67302e-135	-0.000370827	0.00357293	0.917337	NA	NA
5661_15	11	IL18	112153674	rs145926070	11	112882902	A	G	0.0153374	-0.000552317	0.0138263	0.404281	-0.1724	0.0515478	0.0008244	0.00320369	0.0802047	0.968138	NA	NA
9183_7	21	IFNAR1	33342126	rs76350182	21	33859413	T	C	0.0102249	-0.000520651	0.0131912	0.453946	-1.0874	0.036176	1.68547e-198	0.000478804	0.012131	0.968516	1	5
11101_18	9	TLR4	117714455	rs146830243	9	119414480	A	C	0.0132924	-0.000488243	0.014826	0.152781	0.1126	0.0289239	9.902e-05	-0.00433608	0.131674	0.97373	NA	NA
6168_11	17	TP53	7674658	rs72839871	17	6031191	T	C	0.0163599	-0.00047029	0.0182221	0.502749	0.1221	0.0315296	0.0001077	-0.00385168	0.149242	0.97941	NA	NA
15364_101	19	APOC1	44916798	rs144311893	19	44920687	T	C	0.0153374	-0.0004072	0.0222657	0.207974	0.3337	0.028666	2.55099e-31	-0.00122026	0.0667238	0.985409	1	14
3497_13	9	IFNA2	21384826	rs11999419	9	21419224	A	G	0.0265849	-0.000377076	0.0252068	0.585548	-0.1032	0.0263929	9.22398e-05	0.00365384	0.244254	0.988065	1	4
3447_64	4	CXCL8	73742118	rs2141468	4	73672998	C	G	0.970348	-0.000334158	0.0314485	0.378563	0.1399	0.0256699	5.038e-08	-0.00238855	0.224793	0.991522	1	7
2943_5	7	CYP3A4	99770604	rs62482173	7	100226307	A	G	0.0296524	-0.000317795	0.0382713	0.913492	-0.0801	0.0250061	0.001359	0.00396748	0.477796	0.993375	NA	NA
2943_5	7	CYP3A4	99770604	rs62482173	7	100226307	A	G	0.0296524	-0.000317795	0.0382713	0.913492	-0.0801	0.0250061	0.001359	0.00396748	0.477796	0.993375	NA	NA
4697_59	5	CSF2	132074980	rs62391351	5	130531324	T	C	0.0398773	-0.000306618	0.0378373	0.652303	-0.0751	0.0235711	0.001442	0.0040828	0.503827	0.993534	NA	NA
3522_57	6	VIP	152755281	rs76175849	6	153259112	A	G	0.0429448	-0.000302521	0.0394132	0.802003	0.0615	0.0186079	0.0009496	-0.00491904	0.640867	0.993876	NA	NA
14095_1	12	KLRK1	10382114	rs11054446	12	11762998	T	A	0.0408998	-0.000297974	0.04097	0.812864	0.0603	0.0182525	0.000954299	-0.00494153	0.679438	0.994197	NA	NA
2677_1	7	EGFR	55115322	rs17290197	7	55169908	A	C	0.0511247	-0.000288025	0.043318	0.143917	0.2269	0.0206492	4.349e-28	-0.00126939	0.190912	0.994695	1	17
11440_58	17	SOCS3	78358428	rs28449390	17	79178137	T	C	0.0685072	-0.000249978	0.057812	0.385473	-0.0588	0.0167143	0.0004349	0.00425133	0.983198	0.99655	NA	NA
10023_32	12	VDR	47892292	rs61923082	12	46179199	C	A	0.0593047	-0.000243661	0.0626163	0.797001	-0.0785	0.0165197	2.015e-06	0.00310396	0.79766	0.996895	NA	NA
2333_72	19	TGFB1	41327754	rs142379023	19	40834271	T	C	0.0817996	-0.000216777	0.0784751	0.480924	0.0456	0.0130762	0.000488	-0.00475388	1.72095	0.997796	NA	NA
4673_13	7	IL6	22728943	rs74399524	7	20904178	T	C	0.104294	-0.000198368	0.0970641	0.640159	0.0653	0.0173367	0.0001655	-0.00303779	1.48643	0.998369	NA	NA
7879_12	7	CYP3A4	99770604	rs78508110	7	98456229	C	T	0.126789	-0.000187837	0.109463	0.637506	0.0413	0.0121778	0.0006953	-0.00454811	2.65044	0.998631	NA	NA
7879_12	7	CYP3A4	99770604	rs78508110	7	98456229	C	T	0.126789	-0.000187837	0.109463	0.637506	0.0413	0.0121778	0.0006953	-0.00454811	2.65044	0.998631	NA	NA
11827_7	1	RORC	151818958	rs73001920	1	151712786	C	A	0.125767	-0.000182457	0.116759	0.575674	-0.0413	0.0116821	0.0004073	0.00441785	2.82709	0.998753	NA	NA
6461_54	11	APOC3	116831389	rs964184	11	116778201	C	G	0.836401	-0.000171956	0.132182	0.892966	-0.2105	0.0123348	2.67597e-65	0.000816893	0.627943	0.998962	1	20
5354_11	12	KRT18	52950888	rs73096412	12	52717207	A	G	0.193252	-0.000154261	0.17341	0.632388	-0.0376	0.0105719	0.0003757	0.00410269	4.61197	0.99929	NA	NA
10361_25	12	OAS1	112919538	rs1557865	12	112904793	G	T	0.834356	-0.00015148	0.181729	0.272498	-0.0474	0.0108543	1.26e-05	0.00319578	3.83395	0.999335	1	11
5713_9	19	IFNL3	39244352	rs62122869	19	39286683	T	C	0.204499	-0.000149131	0.188785	0.470199	0.06	0.0100179	2.10801e-09	-0.00248552	3.14642	0.99937	1	5
5713_9	19	IFNL3	39244352	rs62122869	19	39286683	T	C	0.204499	-0.000149131	0.188785	0.470199	0.06	0.0100179	2.10801e-09	-0.00248552	3.14642	0.99937	1	5
2609_59	20	CST3	23632590	rs2016161	20	23640537	T	G	0.768916	-0.000141321	0.219975	0.248184	0.2519	0.0100807	8.18164e-138	-0.00056102	0.873263	0.999487	1	20
3412_7	18	BCL2	63221737	rs2048030	18	63844490	C	T	0.228016	-0.000138858	0.22969	0.934863	-0.0414	0.0100065	3.514e-05	0.00335406	5.54807	0.999518	NA	NA
2418_55	19	APOE	44907592	rs483082	19	44912921	T	G	0.222904	-0.000137231	0.237253	0.0697996	-0.246	0.00975937	3.39502e-140	0.00055785	0.964443	0.999538	1	20
2418_55	19	APOE	44907592	rs483082	19	44912921	T	G	0.222904	-0.000137231	0.237253	0.0697996	-0.246	0.00975937	3.39502e-140	0.00055785	0.964443	0.999538	1	20
3022_4	2	CTLA4	203863926	rs2082622	2	205039410	G	C	0.207566	-0.000136641	0.240368	0.0447263	-0.038	0.00929609	4.356e-05	0.00359582	6.32547	0.999546	1	14
17702_53	2	UGT1A1	233766785	rs929596	2	233765830	G	A	0.253579	-0.000131746	0.267106	0.897848	-0.209	0.00876624	1.24198e-125	0.000630364	1.27802	0.999606	1	20
17702_53	2	UGT1A1	233766785	rs929596	2	233765830	G	A	0.253579	-0.000131746	0.267106	0.897848	-0.209	0.00876624	1.24198e-125	0.000630364	1.27802	0.999606	1	20
17702_53	2	UGT1A1	233766785	rs929596	2	233765830	G	A	0.253579	-0.000131746	0.267106	0.897848	-0.209	0.00876624	1.24198e-125	0.000630364	1.27802	0.999606	1	20
11265_8	9	ALDH1A1	72990556	rs2995128	9	73008098	C	A	0.697342	-0.000127671	0.296897	0.987172	-0.0913	0.00919031	2.94999e-23	0.00139837	3.25188	0.999657	1	20
18916_25	20	ITPA	3216369	rs6115865	20	3378656	T	C	0.317996	-0.000125376	0.317392	0.929399	-0.5009	0.00675	0	0.000250301	0.633643	0.999685	1	20
19369_17	17	KAT2A	42117239	rs35114896	17	41778804	A	G	0.628834	-0.000125677	0.342107	0.032941	-0.0264	0.00798349	0.0009436	0.00476049	12.9586	0.999707	NA	NA
4924_32	11	MMP1	102793780	rs471994	11	102827000	A	G	0.383436	-0.000121813	0.355361	0.111388	-0.4418	0.006258	0	0.00027572	0.804348	0.999726	1	20
3050_7	12	VWF	6036824	rs2283335	12	6048228	C	T	0.365031	-0.000120434	0.376621	0.183862	0.1099	0.00815269	2.04502e-41	-0.00109585	3.42694	0.999745	1	20
3050_7	12	VWF	6036824	rs2283335	12	6048228	C	T	0.365031	-0.000120434	0.376621	0.183862	0.1099	0.00815269	2.04502e-41	-0.00109585	3.42694	0.999745	1	20
9366_54	16	IL21R	27427108	rs5025070	16	26910042	A	C	0.57771	-0.000119935	0.401821	0.164891	-0.0284	0.00822033	0.0005506	0.00422306	14.1486	0.999762	0.999997	3
5229_90	7	IMPDH1	128401132	rs4728118	7	128505879	A	G	0.43047	-0.000118497	0.423203	0.856641	0.0341	0.00810202	2.567e-05	-0.00347499	12.4106	0.999777	1	5
6123_69	17	TP53	7674658	rs8069771	17	5796062	A	G	0.529652	-0.000117798	0.446734	0.292442	-0.0367	0.00795758	3.989e-06	0.00320975	12.1726	0.99979	1	5
2602_2	8	ANGPT2	6531520	rs2442517	8	6434003	G	A	0.453988	-0.00011774	0.468443	0.164116	0.0971	0.00842629	1.005e-30	-0.00121256	4.82434	0.999799	1	16
5102_55	6	MICB	31503002	rs2596473	6	31463022	T	G	0.501022	-0.00011671	0.469804	0.161869	0.4195	0.005708	0	-0.000278212	1.11991	0.999802	1	20
5102_55	6	MICB	31503002	rs2596473	6	31463022	T	G	0.501022	-0.00011671	0.469804	0.161869	0.4195	0.005708	0	-0.000278212	1.11991	0.999802	1	20
5102_55	6	MICB	31503002	rs2596473	6	31463022	T	G	0.501022	-0.00011671	0.469804	0.161869	0.4195	0.005708	0	-0.000278212	1.11991	0.999802	1	20
UK Biobank protein database (blood)
probeID	ProbeChr	Gene	Probe_bp	topSNP	topSNP_chr	topSNP_bp	A1	A2	Freq	b_GWAS	se_GWAS	p_GWAS	b_eQTL	se_eQTL	p_eQTL	b_SMR	se_SMR	p_SMR	p_HEIDI	nsnp_HEIDI
/mnt/i/MR.traits/ukb.ppp/besd/EuropeanDiscovery/trans/CXCL10_P02778_OID20697_v1_Inflammation.gz.P02778.CXCL10.esd	4	CXCL10	76022308	rs11548618	4	76022794	A	G	0.0102249	-0.000707168	0.00681351	0.0430873	1.72978	0.043722	0	-0.00040882	0.00393896	0.917337	0.998788	3
/mnt/i/MR.traits/ukb.ppp/besd/EuropeanDiscovery/trans/CYP24A1_Q07973_OID30091_v1_Cardiometabolic_II.gz.Q07973.CYP24A1.esd	20	CYP24A1	54163716	rs118179547	20	53328409	G	A	0.0194274	-0.00059856	0.0102612	0.340787	-0.129094	0.0404151	0.00140217	0.00463662	0.0794995	0.953492	NA	NA
/mnt/i/MR.traits/ukb.ppp/besd/EuropeanDiscovery/trans/APOC1_P02654_OID30749_v1_Inflammation_II.gz.P02654.APOC1.esd	19	APOC1	44916798	rs144311893	19	44920687	T	C	0.0153374	-0.0004072	0.0222657	0.207974	0.334169	0.0247261	1.27878e-41	-0.00121855	0.0666301	0.985409	1	15
/mnt/i/MR.traits/ukb.ppp/besd/EuropeanDiscovery/trans/IL6_P05231_OID21276_v1_Oncology.gz.P05231.IL6.esd	7	IL6	22728943	rs77284105	7	21523421	G	A	0.0265849	-0.000376269	0.024592	0.234062	0.0950976	0.0240951	7.92136e-05	-0.00395666	0.258599	0.987793	NA	NA
/mnt/i/MR.traits/ukb.ppp/besd/EuropeanDiscovery/trans/IFNG_P01579_OID20495_v1_Inflammation.gz.P01579.IFNG.esd	12	IFNG	68157254	rs139977220	12	68267650	A	G	0.0552147	-0.000268875	0.0515694	0.272787	0.0831303	0.0174073	1.79168e-06	-0.00323438	0.620345	0.99584	1	14
/mnt/i/MR.traits/ukb.ppp/besd/EuropeanDiscovery/trans/CXCL8_P10145_OID20631_v1_Inflammation.gz.P10145.CXCL8.esd	4	CXCL8	73742128	rs79976981	4	73725199	G	A	0.0593047	-0.000259498	0.0555121	0.986715	-0.171096	0.0167077	1.30528e-24	0.00151668	0.32445	0.99627	1	20
/mnt/i/MR.traits/ukb.ppp/besd/EuropeanDiscovery/trans/CXCL8_P10145_OID20997_v1_Neurology.gz.P10145.CXCL8.esd	4	CXCL8	73742128	rs79976981	4	73725199	G	A	0.0593047	-0.000259498	0.0555121	0.986715	-0.173229	0.0167095	3.50107e-25	0.00149801	0.320455	0.99627	1	20
/mnt/i/MR.traits/ukb.ppp/besd/EuropeanDiscovery/trans/CXCL8_P10145_OID21430_v1_Oncology.gz.P10145.CXCL8.esd	4	CXCL8	73742128	rs79976981	4	73725199	G	A	0.0593047	-0.000259498	0.0555121	0.986715	-0.178061	0.0164957	3.65766e-27	0.00145735	0.311759	0.99627	1	20
/mnt/i/MR.traits/ukb.ppp/besd/EuropeanDiscovery/trans/IL21R_Q9HBE5_OID30441_v1_Inflammation_II.gz.Q9HBE5.IL21R.esd	16	IL21R	27427108	rs140478766	16	29137155	T	C	0.0368098	-0.000258488	0.0561261	0.990034	0.0685528	0.0173501	7.77786e-05	-0.00377064	0.818729	0.996325	1	7
/mnt/i/MR.traits/ukb.ppp/besd/EuropeanDiscovery/trans/CXCL8_P10145_OID20153_v1_Cardiometabolic.gz.P10145.CXCL8.esd	4	CXCL8	73742128	rs10029200	4	73717782	T	A	0.940695	-0.000254756	0.05637	0.93644	0.16789	0.0163091	7.47995e-25	-0.0015174	0.335756	0.996394	1	20
/mnt/i/MR.traits/ukb.ppp/besd/EuropeanDiscovery/trans/TLR4_O00206_OID30428_v1_Inflammation_II.gz.O00206.TLR4.esd	9	TLR4	117714455	rs4986790	9	117713024	G	A	0.0572597	-0.000245882	0.0598584	0.176874	-0.327182	0.0162768	7.21277e-90	0.000751514	0.182951	0.996722	1	20
/mnt/i/MR.traits/ukb.ppp/besd/EuropeanDiscovery/trans/IFIT1_P09914_OID31310_v1_Oncology_II.gz.P09914.IFIT1.esd	10	IFIT1	89399516	rs17378140	10	89055173	G	C	0.0644172	-0.000206344	0.0871969	0.369565	-0.0442473	0.0136299	0.00116899	0.00466343	1.97067	0.998112	NA	NA
/mnt/i/MR.traits/ukb.ppp/besd/EuropeanDiscovery/trans/BAX_Q07812_OID20856_v1_Neurology.gz.Q07812.BAX.esd	19	BAX	48958306	rs1042265	19	48968563	A	G	0.103272	-0.000192931	0.101476	0.397636	0.0672567	0.0126986	1.18114e-07	-0.00286858	1.50879	0.998483	1	14
/mnt/i/MR.traits/ukb.ppp/besd/EuropeanDiscovery/trans/CASP1_P29466_OID20854_v1_Neurology.gz.P29466.CASP1.esd	11	CASP1	105030346	rs562704207	11	105024716	A	G	0.118609	-0.000194648	0.121697	0.829283	-0.0598874	0.0125901	1.96784e-06	0.00325023	2.0321	0.998724	1	7
/mnt/i/MR.traits/ukb.ppp/besd/EuropeanDiscovery/trans/APOE_P02649_OID30727_v1_Inflammation_II.gz.P02649.APOE.esd	19	APOE	44907592	rs429358	19	44908684	C	T	0.157464	-0.000160599	0.156098	0.00541953	-1.01199	0.0103711	0	0.000158696	0.154249	0.999179	1	20
/mnt/i/MR.traits/ukb.ppp/besd/EuropeanDiscovery/trans/APOE_P02649_OID30727_v1_Inflammation_II.gz.P02649.APOE.esd	19	APOE	44907592	rs429358	19	44908684	C	T	0.157464	-0.000160599	0.156098	0.00541953	-1.01199	0.0103711	0	0.000158696	0.154249	0.999179	1	20
/mnt/i/MR.traits/ukb.ppp/besd/EuropeanDiscovery/trans/CTLA4_P16410_OID30363_v1_Cardiometabolic_II.gz.P16410.CTLA4.esd	2	CTLA4	203863926	rs10932008	2	203184117	A	G	0.811861	-0.000149194	0.19123	0.131702	0.0360041	0.00973021	0.000215397	-0.00414381	5.31134	0.999378	NA	NA
/mnt/i/MR.traits/ukb.ppp/besd/EuropeanDiscovery/trans/CSF2_P04141_OID30072_v1_Cardiometabolic_II.gz.P04141.CSF2.esd	5	CSF2	132074980	rs25882	5	132075767	C	T	0.245399	-0.00014408	0.205612	0.767439	0.243807	0.00938272	7.37879e-149	-0.000590959	0.843339	0.999441	1	20
/mnt/i/MR.traits/ukb.ppp/besd/EuropeanDiscovery/trans/CST3_P01034_OID20400_v1_Cardiometabolic.gz.P01034.CST3.esd	20	CST3	23632590	rs911119	20	23632100	T	C	0.764826	-0.000140624	0.222965	0.318942	0.328497	0.00848367	0	-0.000428083	0.678743	0.999497	1	20
/mnt/i/MR.traits/ukb.ppp/besd/EuropeanDiscovery/trans/IL6_P05231_OID20911_v1_Neurology.gz.P05231.IL6.esd	7	IL6	22728943	rs61542988	7	22842672	T	C	0.265849	-0.000135945	0.245877	0.682052	-0.0432385	0.00855522	4.32544e-07	0.00314407	5.68653	0.999559	1	9
/mnt/i/MR.traits/ukb.ppp/besd/EuropeanDiscovery/trans/TP53_P04637_OID21232_v1_Oncology.gz.P04637.TP53.esd	17	TP53	7674658	rs1042522	17	7676154	C	G	0.713701	-0.000134684	0.249161	0.0320175	-0.0612274	0.00894659	7.71971e-12	0.00219973	4.06944	0.999569	1	10
/mnt/i/MR.traits/ukb.ppp/besd/EuropeanDiscovery/trans/MICB_MICA_Q29980_Q29983_OID20593_v1_Inflammation.gz.Q29980.MICB.esd	6	MICB	31503002	rs3132467	6	31413166	A	G	0.314928	-0.000134048	0.2536	0.715163	-1.10196	0.0087449	0	0.000121645	0.230135	0.999578	1	20
/mnt/i/MR.traits/ukb.ppp/besd/EuropeanDiscovery/trans/MICB_MICA_Q29980_Q29983_OID20593_v1_Inflammation.gz.Q29980.MICB.esd	6	MICB	31503002	rs3132467	6	31413166	A	G	0.314928	-0.000134048	0.2536	0.715163	-1.10196	0.0087449	0	0.000121645	0.230135	0.999578	1	20
/mnt/i/MR.traits/ukb.ppp/besd/EuropeanDiscovery/trans/BCL2_P10415_OID31454_v1_Oncology_II.gz.P10415.BCL2.esd	18	BCL2	63221737	rs9944895	18	63192741	G	C	0.260736	-0.000133302	0.257337	0.269685	0.0491648	0.00852161	7.95427e-09	-0.00271133	5.23417	0.999587	1	12
/mnt/i/MR.traits/ukb.ppp/besd/EuropeanDiscovery/trans/IFNAR1_P17181_OID31491_v1_Oncology_II.gz.P17181.IFNAR1.esd	21	IFNAR1	33342126	rs11700514	21	33347429	T	C	0.286299	-0.000131072	0.271651	0.177476	0.449062	0.0084755	0	-0.00029188	0.60493	0.999615	1	20
/mnt/i/MR.traits/ukb.ppp/besd/EuropeanDiscovery/trans/TGFB1_P01137_OID20621_v1_Inflammation.gz.P01137.TGFB1.esd	19	TGFB1	41327754	rs12462166	19	41351499	C	T	0.683027	-0.000128871	0.288429	0.55665	0.199348	0.00822226	7.48149e-130	-0.000646462	1.44686	0.999644	1	18
/mnt/i/MR.traits/ukb.ppp/besd/EuropeanDiscovery/trans/IL6_P05231_OID20101_v1_Cardiometabolic.gz.P05231.IL6.esd	7	IL6	22728943	rs13246867	7	23406780	T	C	0.308793	-0.000128369	0.29355	0.879076	0.0322885	0.00816489	7.66778e-05	-0.00397569	9.09147	0.999651	NA	NA
/mnt/i/MR.traits/ukb.ppp/besd/EuropeanDiscovery/trans/KLRK1_P26718_OID31082_v1_Neurology_II.gz.P26718.KLRK1.esd	12	KLRK1	10382114	rs11838084	12	10427704	C	T	0.332311	-0.000125683	0.312568	0.937224	0.497304	0.00815058	0	-0.000252729	0.628525	0.999679	1	20
/mnt/i/MR.traits/ukb.ppp/besd/EuropeanDiscovery/trans/ITPA_Q9BY32_OID30082_v1_Cardiometabolic_II.gz.Q9BY32.ITPA.esd	20	ITPA	3216369	rs6051767	20	3343874	T	C	0.316973	-0.000125539	0.315789	0.965332	-0.404367	0.00822899	0	0.000310458	0.780947	0.999683	1	20
/mnt/i/MR.traits/ukb.ppp/besd/EuropeanDiscovery/trans/KRT18_P05783_OID21296_v1_Oncology.gz.P05783.KRT18.esd	12	KRT18	52950888	rs4447248	12	52867252	G	A	0.701431	-0.00012585	0.322267	0.8919	0.0392261	0.00771767	3.72229e-07	-0.00320832	8.21563	0.999688	1	5
/mnt/i/MR.traits/ukb.ppp/besd/EuropeanDiscovery/trans/KRT18_P05783_OID21296_v1_Oncology.gz.P05783.KRT18.esd	12	KRT18	52950888	rs4447248	12	52867252	G	A	0.701431	-0.00012585	0.322267	0.8919	0.0392261	0.00771767	3.72229e-07	-0.00320832	8.21563	0.999688	1	5
/mnt/i/MR.traits/ukb.ppp/besd/EuropeanDiscovery/trans/ALDH1A1_P00352_OID21128_v1_Neurology.gz.P00352.ALDH1A1.esd	9	ALDH1A1	72990556	rs1330286	9	72938037	G	C	0.665644	-0.000125051	0.321576	0.125151	-0.0770372	0.00770329	1.51531e-23	0.00162325	4.1743	0.99969	1	20
/mnt/i/MR.traits/ukb.ppp/besd/EuropeanDiscovery/trans/VWF_P04275_OID20256_v1_Cardiometabolic.gz.P04275.VWF.esd	12	VWF	6036824	rs68120218	12	6032283	A	G	0.345603	-0.000123284	0.345757	0.457275	0.0975401	0.00777039	3.83705e-36	-0.00126393	3.54477	0.999715	1	20
/mnt/i/MR.traits/ukb.ppp/besd/EuropeanDiscovery/trans/VWF_P04275_OID20256_v1_Cardiometabolic.gz.P04275.VWF.esd	12	VWF	6036824	rs68120218	12	6032283	A	G	0.345603	-0.000123284	0.345757	0.457275	0.0975401	0.00777039	3.83705e-36	-0.00126393	3.54477	0.999715	1	20
/mnt/i/MR.traits/ukb.ppp/besd/EuropeanDiscovery/trans/MMP1_P03956_OID20672_v1_Inflammation.gz.P03956.MMP1.esd	11	MMP1	102793780	rs471994	11	102827000	A	G	0.383436	-0.000121813	0.355361	0.111388	-0.458196	0.00802206	0	0.000265853	0.775565	0.999726	1	20
/mnt/i/MR.traits/ukb.ppp/besd/EuropeanDiscovery/trans/MMP1_P03956_OID20672_v1_Inflammation.gz.P03956.MMP1.esd	11	MMP1	102793780	rs471994	11	102827000	A	G	0.383436	-0.000121813	0.355361	0.111388	-0.458196	0.00802206	0	0.000265853	0.775565	0.999726	1	20
/mnt/i/MR.traits/ukb.ppp/besd/EuropeanDiscovery/trans/IL18_Q14116_OID20694_v1_Inflammation.gz.Q14116.IL18.esd	11	IL18	112153674	rs2043055	11	112160901	G	A	0.366053	-0.000121737	0.364686	0.0962402	0.289566	0.00764983	0	-0.000420412	1.25942	0.999734	1	20
/mnt/i/MR.traits/ukb.ppp/besd/EuropeanDiscovery/trans/IL6_P05231_OID20563_v1_Inflammation.gz.P05231.IL6.esd	7	IL6	22728943	rs444414	7	23395484	G	A	0.579755	-0.000119716	0.408037	0.653733	-0.0288558	0.00755827	0.00013466	0.00414877	14.1406	0.999766	NA	NA
/mnt/i/MR.traits/ukb.ppp/besd/EuropeanDiscovery/trans/EIF2AK2_P19525_OID31442_v1_Oncology_II.gz.P19525.EIF2AK2.esd	2	EIF2AK2	37128366	rs7580428	2	37155832	T	C	0.452965	-0.000117638	0.438485	0.938794	0.142559	0.0075227	4.37307e-80	-0.000825188	3.07581	0.999786	1	20
/mnt/i/MR.traits/ukb.ppp/besd/EuropeanDiscovery/trans/HLA-A_P04439_OID31048_v1_Neurology_II.gz.P04439.HLA-A.esd	6	HLA-A	29943572	rs2523946	6	29974166	T	C	0.49182	-0.000117071	0.446277	0.731909	-0.877026	0.00763724	0	0.000133486	0.508853	0.999791	1	20
/mnt/i/MR.traits/ukb.ppp/besd/EuropeanDiscovery/trans/EGFR_P00533_OID20319_v1_Cardiometabolic.gz.P00533.EGFR.esd	7	EGFR	55115322	rs10081281	7	55169103	T	C	0.47546	-0.000117822	0.452208	0.486482	0.170753	0.00730632	8.51128e-121	-0.000690014	2.64832	0.999792	1	20
/mnt/i/MR.traits/ukb.ppp/besd/EuropeanDiscovery/trans/ANGPT2_O15123_OID21463_v1_Oncology.gz.O15123.ANGPT2.esd	8	ANGPT2	6531520	rs2442517	8	6434003	G	A	0.453988	-0.00011774	0.468443	0.164116	0.136538	0.00746251	8.82074e-75	-0.000862324	3.43086	0.999799	1	20

## Sheet: Outcome Variable Fasting Glu
eQTLGen Consortium (blood)
probeID	ProbeChr	Gene	Probe_bp	topSNP	topSNP_chr	topSNP_bp	A1	A2	Freq	b_GWAS	se_GWAS	p_GWAS	b_eQTL	se_eQTL	p_eQTL	b_SMR	se_SMR	p_SMR	p_HEIDI	nsnp_HEIDI
ENSG00000204516	6	ENSG00000204516	31470779	rs45627734	6	31474884	A	G	0.0306748	-0.0090904	0.019216	0.0767	0.78386	0.0307703	3.77e-143	-0.011597	0.0245188	0.636	1	20
ENSG00000141510	17	ENSG00000141510	7577976	rs35850753	17	7578671	T	C	0.0245399	-0.0090242	0.020063	0.605	-0.250815	0.026593	4.04e-21	0.0359795	0.0800821	0.653	1	11
ENSG00000186104	11	ENSG00000186104	14906675	rs72869727	11	14681568	T	G	0.0480573	-0.0060228	0.044437	0.839	0.126172	0.0213359	3.35e-09	-0.0477348	0.352286	0.892	1	4
ENSG00000169429	4	ENSG00000169429	74607828	rs1951703	4	74572039	T	C	0.0725971	0.0051296	0.063785	0.897	-0.481359	0.0168779	6.6e-179	-0.0106565	0.132511	0.936	1	20
ENSG00000085563	7	ENSG00000085563	87237893	rs79726764	7	87452371	T	A	0.0633947	-0.0050711	0.064051	0.7	0.193285	0.0159684	1e-33	-0.0262364	0.331388	0.937	1	19
ENSG00000137752	11	ENSG00000137752	104934164	rs490824	11	104948695	C	T	0.0807771	0.0047409	0.074178	0.359	0.423236	0.0140261	5.06e-200	0.0112016	0.175264	0.949	1	20
ENSG00000088854	20	ENSG00000088854	3309111	rs77390988	20	3408754	C	T	0.100204	-0.0046092	0.079327	0.696	0.167747	0.0156914	1.13e-26	-0.0274771	0.472904	0.954	1	20
ENSG00000112759	6	ENSG00000112759	44194565	rs9394995	6	44208060	A	G	0.107362	-0.0045014	0.083591	0.999	0.172039	0.0134907	3.02e-37	-0.026165	0.485888	0.957	1	8
ENSG00000136244	7	ENSG00000136244	22768562	rs80004026	7	22698180	G	C	0.105317	-0.0036846	0.13966	0.826	-0.116352	0.0123025	3.15e-21	0.0316677	1.20033	0.979	1	20
ENSG00000125877	20	ENSG00000125877	3197015	rs7270101	20	3193893	C	A	0.128834	-0.003595	0.1393	0.482	-0.658844	0.0121177	0	0.00545653	0.211431	0.979	1	20
ENSG00000091879	8	ENSG00000091879	6389051	rs2440392	8	6337231	A	G	0.177914	0.0034977	0.14914	0.0285	0.106388	0.0129024	1.64e-16	0.0328768	1.40186	0.981	1	20
ENSG00000019186	20	ENSG00000019186	52780250	rs62214528	20	52798949	C	T	0.143149	-0.003457	0.15548	0.331	-0.111317	0.0111551	1.88e-23	0.0310555	1.39674	0.982	1	14
ENSG00000206503	6	ENSG00000206503	29911349	rs9259969	6	29903990	T	C	0.164622	-0.0034487	0.15525	0.0127	-0.447942	0.0134664	1.29e-242	0.00769899	0.346585	0.982	1	20
ENSG00000204397	11	ENSG00000204397	104942105	rs496875	11	104918695	A	C	0.174847	-0.003332	0.17038	0.983	0.545514	0.0100526	0	-0.006108	0.312329	0.984	1	20
ENSG00000103222	16	ENSG00000103222	16140182	rs504348	16	16043174	C	G	0.182004	0.0033286	0.17059	0.55	-0.274405	0.0109217	2.67e-139	-0.0121302	0.621673	0.984	1	20
ENSG00000234745	6	ENSG00000234745	31323307	rs116583816	6	31326123	C	G	0.152352	-0.0032434	0.17925	0.248	-0.846658	0.0228669	4.46e-300	0.00383083	0.211715	0.986	1	20
ENSG00000185745	10	ENSG00000185745	91158024	rs304500	10	91149563	A	C	0.211656	-0.0031966	0.18528	0.401	-0.174196	0.00966896	1.46e-72	0.0183506	1.06363	0.986	1	20
ENSG00000213809	12	ENSG00000213809	10534712	rs2255336	12	10532326	T	C	0.184049	0.0031554	0.19145	0.184	-0.227264	0.011195	1.28e-91	-0.0138843	0.842413	0.987	1	20
ENSG00000106348	7	ENSG00000106348	128041318	rs1053124	7	128141865	T	C	0.186094	0.0031485	0.19392	0.741	0.133934	0.0111001	1.6e-33	0.0235078	1.44788	0.987	1	11
ENSG00000142166	21	ENSG00000142166	34714451	rs8178576	21	34670914	T	A	0.196319	-0.0030885	0.20585	0.0946	0.35604	0.00956205	1.87e-303	-0.00867459	0.578165	0.988	1	20
ENSG00000130649	10	ENSG00000130649	135354317	rs12253520	10	135235321	A	C	0.218814	-0.0030757	0.20534	0.721	-0.1495	0.01037	4.07e-47	0.0205732	1.37351	0.988	1	20
ENSG00000171791	18	ENSG00000171791	60888970	rs11152375	18	60906684	C	T	0.196319	0.0030498	0.21093	0.834	0.0636455	0.00970176	5.37e-11	0.0479186	3.31415	0.988	1	9
ENSG00000101439	20	ENSG00000101439	23613822	rs13039536	20	23612305	G	A	0.235174	-0.0030041	0.22172	0.57	-0.574287	0.00901731	0	0.00523101	0.386079	0.989	1	20
ENSG00000103522	16	ENSG00000103522	27437799	rs3093390	16	27463448	T	C	0.233129	-0.0029618	0.22728	0.564	0.337674	0.009618	4.99e-270	-0.00877118	0.673075	0.99	1	20
ENSG00000108773	17	ENSG00000108773	40269251	rs35184688	17	40272406	C	G	0.236196	-0.0029589	0.22773	0.237	-0.138186	0.0153142	1.82e-19	0.0214124	1.648	0.99	1	13
ENSG00000140718	16	ENSG00000140718	53946864	rs16952577	16	53868316	T	G	0.243354	-0.0029548	0.22816	0.872	-0.199126	0.0094428	1.03e-98	0.0148388	1.14581	0.99	1	20
ENSG00000055332	2	ENSG00000055332	37355280	rs1127906	2	37327244	A	G	0.206544	0.0029646	0.22982	0.0208	-0.208553	0.00951671	1.89e-106	-0.0142151	1.10197	0.99	1	20
ENSG00000135114	12	ENSG00000135114	121467570	rs61953351	12	121456616	T	G	0.261759	-0.0028681	0.25055	0.0668	-0.283338	0.00912046	6.89e-212	0.0101225	0.88428	0.991	1	20
ENSG00000165092	9	ENSG00000165092	75605468	rs7867580	9	75852207	A	G	0.265849	0.0028716	0.25418	0.277	-0.377355	0.00882336	0	-0.00760981	0.673583	0.991	1	20
ENSG00000150782	11	ENSG00000150782	112024407	rs11606049	11	112033129	T	C	0.228016	-0.0028292	0.26047	0.719	0.309576	0.013556	1.98e-115	-0.00913895	0.841377	0.991	1	20
ENSG00000087088	19	ENSG00000087088	49461563	rs1805419	19	49459104	A	G	0.285276	0.0027824	0.28451	0.0202	0.207492	0.00897783	3.54e-118	0.0134097	1.37119	0.992	1	14
ENSG00000111057	12	ENSG00000111057	53344670	rs902771	12	53273745	C	A	0.246421	0.0027394	0.29089	0.675	0.108337	0.0102681	5.04e-26	0.0252859	2.68505	0.992	1	16
ENSG00000204525	6	ENSG00000204525	31238216	rs2523582	6	31328092	A	G	0.200409	0.0027238	0.29647	0.0549	0.720576	0.00966188	0	0.00378003	0.411435	0.993	1	20
ENSG00000136869	9	ENSG00000136869	120472879	rs2770146	9	120473338	C	T	0.267894	-0.0027163	0.30992	0.854	-0.578341	0.00820409	0	0.00469671	0.535878	0.993	1	20
ENSG00000111537	12	ENSG00000111537	68551037	rs2870960	12	68426628	C	T	0.290389	-0.0026955	0.30971	0.389	-0.0915546	0.00850848	5.29e-27	0.0294414	3.38279	0.993	1	15
ENSG00000111424	12	ENSG00000111424	48286075	rs7307566	12	48604682	G	A	0.337423	-0.002627	0.33708	0.00301	0.136768	0.00903869	1.01e-51	-0.0192077	2.46461	0.994	1	20
ENSG00000083223	9	ENSG00000083223	88936008	rs72750618	9	88973531	C	T	0.366053	-0.0026236	0.3437	0.849	-0.132788	0.00836007	8.23e-57	0.0197578	2.58834	0.994	1	20
ENSG00000089127	12	ENSG00000089127	113357286	rs10850097	12	113361117	C	T	0.345603	0.0026053	0.35228	0.652	0.666119	0.00763083	0	0.00391116	0.528854	0.994	1	20
ENSG00000196611	11	ENSG00000196611	102664771	rs471994	11	102697731	A	G	0.383436	-0.0025976	0.35559	0.455	-0.104591	0.00828732	1.63e-36	0.0248358	3.39982	0.994	1	16
ENSG00000133703	12	ENSG00000133703	25380796	rs11047909	12	25384838	A	G	0.408998	-0.0025343	0.40789	0.988	-0.0689514	0.00797532	5.35e-18	0.0367549	5.91562	0.995	1	20
ENSG00000023839	10	ENSG00000023839	101577219	rs2756109	10	101558746	G	T	0.432515	0.0025205	0.42409	0.595	0.144948	0.00799731	2.04e-73	0.017389	2.92581	0.995	1	20
ENSG00000163599	2	ENSG00000163599	204735596	rs231811	2	204713891	G	T	0.45092	0.0025157	0.42821	0.857	0.142026	0.00801365	2.79e-70	0.017713	3.01501	0.995	1	20
ENSG00000159110	21	ENSG00000159110	34620087	rs1476415	21	34598385	A	C	0.464213	0.0025034	0.44349	0.157	0.348474	0.00817946	0	0.00718389	1.27266	0.995	1	12
ENSG00000100197	22	ENSG00000100197	42524704	rs2284087	22	42485671	T	C	0.4591	0.0024916	0.46151	0.487	-0.299306	0.00854005	4.28e-269	-0.00832459	1.54193	0.996	1	20
ENSG00000169245	4	ENSG00000169245	76943461	rs6816898	4	76969057	C	A	0.489775	0.0024969	0.47357	0.32	-0.185104	0.00795831	1.15e-119	-0.0134892	2.5584	0.996	1	20
ENSG00000110799	12	ENSG00000110799	6145988	rs4764482	12	6169733	C	T	0.531697	-0.0024856	0.4802	0.327	0.311101	0.0078027	0	-0.00798969	1.54355	0.996	1	20
ENSG00000143365	1	ENSG00000143365	151791447	rs55982513	1	151757628	A	G	0.494888	0.002493	0.4984	0.942	0.0483439	0.00795627	1.23e-09	0.051568	10.3095	0.996	1	6
GTEx databases (blood)
probeID	ProbeChr	Gene	Probe_bp	topSNP	topSNP_chr	topSNP_bp	A1	A2	Freq	b_GWAS	se_GWAS	p_GWAS	b_eQTL	se_eQTL	p_eQTL	b_SMR	se_SMR	p_SMR	p_HEIDI	nsnp_HEIDI
ENSG00000137752	11	CASP1	104896170	rs72973908	11	105052463	G	A	0.0184049	-0.011301	0.012255	0.46323	-0.355963	0.0689858	2.47017e-07	0.0317477	0.0349732	0.363999	NA	NA
ENSG00000091879	8	ANGPT2	6357172	rs2440442	8	6271193	A	G	0.973415	-0.011039	0.012988	0.21777	-0.34648	0.0885445	9.1133e-05	0.0318604	0.0383596	0.406216	NA	NA
ENSG00000111012	12	CYP27B1	58156117	rs149389689	12	57247745	G	A	0.0112474	-0.010141	0.016541	0.62033	0.570299	0.179302	0.00146937	-0.0177819	0.029538	0.547173	NA	NA
ENSG00000108773	17	KAT2A	40265126	rs113201308	17	40508997	T	C	0.0132924	-0.0095042	0.017605	0.20223	-0.224457	0.0509887	1.07213e-05	0.0423431	0.0790213	0.592067	0.98404	4
ENSG00000204516	6	MICB	31462658	rs45627734	6	31474884	A	G	0.0306748	-0.0090904	0.019216	0.076721	0.923963	0.0917185	7.20621e-24	-0.00983849	0.0208203	0.636539	0.999996	20
ENSG00000150782	11	IL18	112013974	rs116089363	11	112181624	C	T	0.0245399	-0.0085229	0.021804	0.22382	-0.239344	0.0735222	0.00113234	0.0356094	0.0917534	0.697943	NA	NA
ENSG00000110799	12	VWF	6058040	rs36007563	12	6205767	C	T	0.0347648	-0.0079641	0.025005	0.84724	0.562978	0.121591	3.65507e-06	-0.0141464	0.0445205	0.750675	NA	NA
ENSG00000130203	19	APOE	45409011	rs117737673	19	45322316	T	C	0.0296524	-0.007821	0.026009	0.75405	0.364528	0.0964561	0.000157325	-0.0214551	0.0715753	0.764363	NA	NA
ENSG00000171791	18	BCL2	60790579	rs146226385	18	61328260	C	G	0.0235174	-0.0080932	0.027756	0.68976	-0.200057	0.0547664	0.00025928	0.0404545	0.139182	0.771312	NA	NA
ENSG00000130204	19	TOMM40	45393826	rs36101414	19	44464461	C	T	0.0265849	-0.0076003	0.027472	0.46561	0.192785	0.0531038	0.000283047	-0.0394237	0.142914	0.782658	0.999092	3
ENSG00000110245	11	APOC3	116700422	rs1632797	11	115897835	C	A	0.968303	-0.0068432	0.0342	0.19596	-0.178118	0.054803	0.00115344	0.0384195	0.192371	0.841703	NA	NA
ENSG00000184557	17	SOCS3	76352864	rs150672227	17	76533991	T	C	0.0255624	-0.0066989	0.035864	0.727	0.334153	0.0796368	2.71716e-05	-0.0200474	0.107434	0.851973	NA	NA
ENSG00000055332	2	EIF2AK2	37326353	rs4648160	2	37374772	T	C	0.0429448	-0.0060263	0.045396	0.82813	-0.492181	0.0593344	1.08547e-16	0.0122441	0.0922462	0.894405	1	20
ENSG00000136244	7	IL6	22765503	rs28702730	7	22338108	T	C	0.0245399	-0.0059572	0.045385	0.57076	-0.364086	0.0927428	8.64568e-05	0.0163621	0.124724	0.895628	NA	NA
ENSG00000135114	12	OASL	121458095	rs76003406	12	121437474	T	C	0.0552147	-0.0055724	0.05395	0.46741	0.496831	0.0661739	6.00533e-14	-0.0112159	0.108599	0.917742	1	18
ENSG00000133703	12	KRAS	25357723	rs61915189	12	26037476	T	C	0.0879346	-0.0051121	0.071087	0.49132	0.151623	0.039062	0.000103772	-0.0337159	0.468921	0.942681	NA	NA
ENSG00000163599	2	CTLA4	204732509	rs71427753	2	205359409	G	T	0.108384	-0.0043597	0.090982	0.4955	-0.184139	0.0487263	0.00015743	0.0236761	0.494134	0.961784	NA	NA
ENSG00000185745	10	IFIT1	91152303	rs36035104	10	91267310	G	A	0.105317	-0.0043225	0.097235	0.65254	-0.159012	0.0487403	0.00110459	0.0271835	0.611551	0.964546	NA	NA
ENSG00000234745	6	HLA-B	31321649	rs12192286	6	31242845	T	C	0.147239	-0.0037843	0.12287	0.93664	0.349158	0.0314408	1.18299e-28	-0.0108384	0.351905	0.97543	1	20
ENSG00000130208	19	APOC1	45417504	rs7250005	19	44602959	T	C	0.856851	-0.0037419	0.12589	0.21966	-0.111265	0.0332509	0.000819198	0.0336305	1.13149	0.976289	0.999987	3
ENSG00000111424	12	VDR	48235320	rs12721375	12	48282900	A	G	0.142127	-0.0036601	0.13956	0.5464	-0.312205	0.0384655	4.79833e-16	0.0117234	0.447016	0.979077	1	7
ENSG00000125877	20	ITPA	3189514	rs7270101	20	3193893	C	A	0.128834	-0.003595	0.1393	0.48179	-0.475056	0.030618	2.72255e-54	0.00756753	0.293229	0.979411	1	20
ENSG00000204397	11	CARD16	104912053	rs496875	11	104918695	A	C	0.174847	-0.003332	0.17038	0.98317	-0.0939775	0.0224872	2.92583e-05	0.0354553	1.81301	0.984398	0.999799	3
ENSG00000103222	16	ABCC1	16043434	rs504348	16	16043174	G	C	0.817996	-0.0033286	0.17059	0.54952	0.255879	0.0280697	7.80601e-20	-0.0130085	0.666684	0.984433	1	20
ENSG00000143365	1	RORC	151778547	rs111835506	1	151429708	A	C	0.190184	-0.0032726	0.17467	0.54361	0.19102	0.0454238	2.60758e-05	-0.0171322	0.914416	0.985052	NA	NA
ENSG00000141510	17	TP53	7565097	rs7211097	17	8009331	C	A	0.803681	-0.003267	0.19082	0.38883	-0.0877489	0.0229649	0.000132908	0.0372312	2.17464	0.98634	NA	NA
ENSG00000142166	21	IFNAR1	34696734	rs8178576	21	34670914	T	A	0.196319	-0.0030885	0.20585	0.094587	0.147511	0.0179064	1.75267e-16	-0.0209374	1.39549	0.988029	1	19
ENSG00000089127	12	OAS1	113344582	rs10744785	12	113345256	G	C	0.801636	-0.0030828	0.20561	0.96272	-0.239936	0.0272891	1.46439e-18	0.0128484	0.856938	0.988037	1	11
ENSG00000101439	20	CST3	23608534	rs59059917	20	23595675	T	C	0.231084	-0.0029964	0.21941	0.69945	-0.214991	0.0230241	9.84906e-21	0.0139373	1.02056	0.989104	1	17
ENSG00000140718	16	FTO	53737875	rs56057753	16	53850903	T	C	0.260736	-0.0030175	0.22723	0.77576	-0.0815341	0.0171513	1.99611e-06	0.0370091	2.78694	0.989405	1	6
ENSG00000213809	12	KLRK1	10524952	rs56374289	12	10403478	C	T	0.219836	-0.0029383	0.23776	0.073436	0.0777569	0.0163724	2.04148e-06	-0.0377883	3.05775	0.99014	1	9
ENSG00000165092	9	ALDH1A1	75515578	rs7867580	9	75852207	G	A	0.734151	-0.0028716	0.25418	0.27734	0.305092	0.046315	4.47802e-11	-0.00941224	0.833127	0.990986	1	20
ENSG00000087088	19	BAX	49458072	rs62125989	19	49475876	T	C	0.278119	-0.0027319	0.30917	0.0032128	0.113293	0.019516	6.43143e-09	-0.0241136	2.72894	0.99295	1	7
ENSG00000136869	9	TLR4	120466610	rs5030728	9	120474282	A	G	0.267894	-0.002715	0.31002	0.85599	-0.275478	0.0156118	1.10109e-69	0.0098556	1.12539	0.993013	1	20
ENSG00000196611	11	MMP1	102660651	rs471994	11	102697731	A	G	0.383436	-0.0025976	0.35559	0.45505	-0.153894	0.0445624	0.000553469	0.0168791	2.31062	0.994171	NA	NA
ENSG00000130649	10	CYP2E1	135333910	rs7069109	10	134957260	A	G	0.40593	-0.0025917	0.36018	0.53813	0.122287	0.0310368	8.14586e-05	-0.0211936	2.94537	0.994259	0.999991	3
ENSG00000023839	10	ABCC2	101542489	rs2804413	10	101521927	C	G	0.633947	-0.0025816	0.372	0.66289	-0.106923	0.0212536	4.88376e-07	0.0241445	3.47914	0.994463	1	16
ENSG00000103522	16	IL21R	27413483	rs1076238	16	27331030	A	G	0.431493	-0.0025483	0.40153	0.49732	0.0680975	0.0170273	6.35272e-05	-0.0374213	5.89641	0.994936	1	4
ENSG00000111057	12	KRT18	53342655	rs11170217	12	53045003	A	G	0.402863	-0.0025106	0.42449	0.19853	0.0954032	0.0291912	0.00108227	-0.0263157	4.44944	0.995281	NA	NA
ENSG00000204525	6	HLA-C	31236526	rs2524105	6	31232910	C	G	0.411043	-0.0025086	0.43044	0.060855	-0.448997	0.0255675	4.88188e-69	0.00558712	0.95867	0.99535	1	20
ENSG00000159110	21	IFNAR2	34602206	rs1131964	21	34610487	C	T	0.542945	-0.0025072	0.43528	0.17858	-0.0940295	0.0171698	4.33918e-08	0.026664	4.62919	0.995404	1	5
ENSG00000206503	6	HLA-A	29909037	rs1111180	6	30069982	C	G	0.533742	-0.002507	0.43569	0.6316	-0.338548	0.027832	4.8346e-34	0.00740515	1.28694	0.995409	1	20
ENSG00000106258	7	CYP3A5	99245817	rs4134888	7	99714050	T	G	0.600204	-0.0025009	0.44131	0.98366	-0.242142	0.0457844	1.23155e-07	0.0103282	1.82253	0.995478	1	13
ENSG00000100197	22	CYP2D6	42522501	rs5758589	22	42518382	G	A	0.542945	-0.0024911	0.46172	0.47579	0.740081	0.036987	4.57827e-89	-0.00336598	0.623878	0.995695	1	20
ENSG00000112759	6	SLC29A1	44187242	rs9369465	6	44169237	G	A	0.52863	-0.0024924	0.46455	0.53831	-0.0827845	0.0235421	0.000437365	0.0301071	5.61156	0.995719	NA	NA
GTEx databases (liver)
probeID	ProbeChr	Gene	Probe_bp	topSNP	topSNP_chr	topSNP_bp	A1	A2	Freq	b_GWAS	se_GWAS	p_GWAS	b_eQTL	se_eQTL	p_eQTL	b_SMR	se_SMR	p_SMR	p_HEIDI	nsnp_HEIDI
ENSG00000085563	7	ABCB1	87133175	rs372719313	7	87679640	G	T	0.0122699	-0.014616	0.0080293	0.2094	-0.720913	0.218972	0.000993829	0.0202743	0.0127268	0.111151	NA	NA
ENSG00000087088	19	BAX	49458072	rs2270940	19	49442735	T	C	0.0276074	-0.010973	0.012964	0.61906	-0.476989	0.133437	0.000350706	0.0230047	0.0279304	0.410141	NA	NA
ENSG00000110799	12	VWF	6058040	rs111270091	12	5775774	G	A	0.0122699	-0.010945	0.013909	0.5368	-0.772707	0.240758	0.00132978	0.0141645	0.0185335	0.44471	NA	NA
ENSG00000023839	10	ABCC2	101542489	rs17882852	10	101957677	G	A	0.0184049	-0.0103	0.016377	0.095246	0.788626	0.200828	8.60561e-05	-0.0130607	0.0210312	0.534589	0.992546	4
ENSG00000130204	19	TOMM40	45393826	rs116902363	19	45246759	A	G	0.0214724	-0.0092172	0.020211	0.65064	-0.411444	0.105051	8.98068e-05	0.0224021	0.049454	0.650557	NA	NA
ENSG00000169245	4	CXCL10	76942273	rs75304153	4	76582931	C	G	0.0224949	-0.0085142	0.021792	0.89849	-0.997987	0.240868	3.42356e-05	0.00853137	0.0219328	0.697293	NA	NA
ENSG00000169245	4	CXCL10	76942273	rs75304153	4	76582931	C	G	0.0224949	-0.0085142	0.021792	0.89849	-0.997987	0.240868	3.42356e-05	0.00853137	0.0219328	0.697293	NA	NA
ENSG00000150782	11	IL18	112013974	rs118064767	11	111660020	A	T	0.0265849	-0.0078115	0.02685	0.39543	-0.568554	0.178691	0.00146379	0.0137392	0.0474221	0.772029	NA	NA
ENSG00000160870	7	CYP3A7	99302660	rs118168183	7	99291144	A	G	0.0286299	-0.0072031	0.031478	0.18013	0.875628	0.234379	0.000187009	-0.00822621	0.0360164	0.819334	0.999983	3
ENSG00000111537	12	IFNG	68548548	rs4913387	12	68374705	A	G	0.0715746	-0.0064332	0.03942	0.4555	0.310989	0.0852256	0.000263252	-0.0206863	0.126884	0.870492	NA	NA
ENSG00000197408	19	CYP2B6	41497204	rs56030856	19	40675305	T	C	0.0347648	-0.0059914	0.045432	0.86956	0.614007	0.190517	0.00126923	-0.00975787	0.0740546	0.895169	NA	NA
ENSG00000136869	9	TLR4	120466610	rs139493740	9	119493972	A	G	0.0633947	-0.0054165	0.05682	0.88971	0.406235	0.117584	0.000550593	-0.0133334	0.139923	0.924084	NA	NA
ENSG00000184557	17	SOCS3	76352864	rs62078516	17	75888872	T	C	0.0613497	-0.0053399	0.057788	0.74492	-0.23102	0.0671523	0.000581197	0.0231144	0.250233	0.926403	NA	NA
ENSG00000112759	6	SLC29A1	44187242	rs7763084	6	44051846	T	C	0.0756646	-0.0050862	0.065036	0.47657	-0.340409	0.085309	6.59883e-05	0.0149414	0.191089	0.937676	0.999882	3
ENSG00000133703	12	KRAS	25357723	rs17389465	12	25414408	A	T	0.0705521	-0.0048022	0.072727	0.4675	-0.40869	0.101924	6.07811e-05	0.0117502	0.177976	0.947361	NA	NA
ENSG00000103522	16	IL21R	27413483	rs72786598	16	27135636	T	C	0.091002	-0.004169	0.099435	0.61016	0.377103	0.11848	0.00145843	-0.0110553	0.263704	0.96656	NA	NA
ENSG00000106258	7	CYP3A5	99245817	rs12535654	7	98858784	A	G	0.104294	-0.0040393	0.10737	0.67614	0.343034	0.0887071	0.000110163	-0.0117752	0.313016	0.969992	0.98881	3
ENSG00000140718	16	FTO	53737875	rs6499201	16	53034583	C	T	0.105317	-0.0038974	0.11516	0.55355	0.227197	0.0596301	0.000138908	-0.0171543	0.506893	0.973003	NA	NA
ENSG00000125877	20	ITPA	3189514	rs7270101	20	3193893	C	A	0.128834	-0.003595	0.1393	0.48179	-0.786592	0.0730723	5.05932e-27	0.00457035	0.177094	0.979411	1	20
ENSG00000204516	6	MICB	31462658	rs2523710	6	31450909	A	G	0.152352	-0.0035726	0.14064	0.93446	0.677084	0.118577	1.12913e-08	-0.00527645	0.207716	0.979734	1	9
ENSG00000105329	19	TGFB1	41807492	rs56254331	19	41826020	C	A	0.153374	-0.0033134	0.16976	0.65483	0.486318	0.0697869	3.20079e-12	-0.00681324	0.349073	0.984428	0.999992	4
ENSG00000165092	9	ALDH1A1	75515578	rs72738993	9	76225886	C	G	0.208589	-0.0032292	0.18273	0.24726	0.180567	0.052607	0.000598318	-0.0178837	1.01199	0.985901	NA	NA
ENSG00000185745	10	IFIT1	91152303	rs2481931	10	91160092	A	G	0.249489	-0.0030582	0.20824	0.1595	-0.26052	0.0513516	3.91059e-07	0.0117388	0.799328	0.988283	1	6
ENSG00000244122	2	UGT1A7	234590584	rs13413073	2	235339412	G	C	0.220859	-0.0030432	0.21203	0.93948	-0.269531	0.0792362	0.000669888	0.0112907	0.78667	0.988549	NA	NA
ENSG00000136244	7	IL6	22765503	rs13242671	7	21982407	A	G	0.252556	-0.0029541	0.23002	0.34663	0.343524	0.0927668	0.000212986	-0.0085994	0.669593	0.989753	0.999973	3
ENSG00000159110	21	IFNAR2	34602206	rs2834167	21	34640788	G	A	0.267894	-0.0028707	0.25016	0.64924	-0.206516	0.0628539	0.00101747	0.0139006	1.21134	0.990844	NA	NA
ENSG00000213809	12	KLRK1	10524952	rs11838084	12	10580303	C	T	0.332311	-0.0026795	0.31274	0.70926	-0.157702	0.0399174	7.79209e-05	0.0169909	1.98311	0.993164	0.999997	3
ENSG00000137860	15	SLC28A2	45544428	rs12910009	15	45572408	G	A	0.635992	-0.0026593	0.32393	0.32667	0.302097	0.069035	1.20877e-05	-0.0088028	1.07227	0.99345	1	13
ENSG00000234745	6	HLA-B	31321649	rs3132561	6	31103931	A	G	0.389571	-0.0026451	0.33128	0.99949	0.336001	0.0601089	2.27236e-08	-0.0078723	0.98595	0.993629	1	20
ENSG00000111057	12	KRT18	53342655	rs7962469	12	52348259	G	A	0.635992	-0.0026157	0.35542	0.94763	-0.116789	0.0358623	0.00112756	0.0223968	3.04327	0.994128	NA	NA
ENSG00000130649	10	CYP2E1	135333910	rs7096936	10	134729762	G	A	0.415133	-0.0026761	0.36834	0.93848	0.246581	0.0707024	0.000487396	-0.0108528	1.49379	0.994203	NA	NA
ENSG00000111424	12	VDR	48235320	rs10875649	12	47903997	T	C	0.364008	-0.0025922	0.35824	0.36377	-0.223284	0.0627101	0.000370046	0.0116094	1.60442	0.994227	NA	NA
ENSG00000110245	11	APOC3	116700422	rs4531505	11	116427570	C	G	0.356851	-0.0025836	0.37422	0.51672	0.129201	0.0354017	0.000262683	-0.0199968	2.89642	0.994491	NA	NA
ENSG00000146648	7	EGFR	55086714	rs7803701	7	55696912	G	A	0.619632	-0.0025622	0.39568	0.28678	-0.183638	0.0460992	6.78953e-05	0.0139524	2.15468	0.994833	1	6
ENSG00000206503	6	HLA-A	29909037	rs9260078	6	29909033	G	A	0.646217	-0.0025255	0.41356	0.61354	0.420544	0.054393	1.06212e-14	-0.00600532	0.983393	0.995128	1	20
ENSG00000204525	6	HLA-C	31236526	rs2524105	6	31232910	C	G	0.411043	-0.0025086	0.43044	0.060855	-0.810188	0.0693109	1.44762e-31	0.00309632	0.531284	0.99535	1	20
ENSG00000021461	7	CYP3A43	99425636	rs13236456	7	99675558	G	A	0.607362	-0.0025035	0.43703	0.81512	-0.173726	0.0532641	0.00110786	0.0144106	2.51563	0.995429	NA	NA
ENSG00000130203	19	APOE	45409011	rs5112	19	45430280	G	C	0.555215	-0.0026667	0.46795	0.0022224	0.191716	0.0528779	0.000288255	-0.0139096	2.44085	0.995453	NA	NA
ENSG00000130208	19	APOC1	45417504	rs5112	19	45430280	G	C	0.555215	-0.0026667	0.46795	0.0022224	0.15368	0.0424055	0.000290017	-0.0173523	3.04497	0.995453	NA	NA
ENSG00000160868	7	CYP3A4	99354604	rs7779994	7	98665316	C	T	0.54499	-0.0025047	0.45296	0.9838	0.20677	0.0640099	0.00123669	-0.0121135	2.19065	0.995588	NA	NA
ENSG00000204397	11	CARD16	104912053	rs4584542	11	104141057	G	T	0.591002	-0.002493	0.455	0.46669	0.177796	0.0547236	0.00115819	-0.0140217	2.55912	0.995628	NA	NA
ENSG00000142166	21	IFNAR1	34696734	rs999259	21	34666492	T	C	0.47546	-0.0025078	0.47026	0.93926	-0.11771	0.0290267	5.00859e-05	0.0213049	3.99508	0.995745	1	6
ENSG00000100197	22	CYP2D6	42522501	rs5751239	22	42592239	T	C	0.525562	-0.0024973	0.47786	0.81522	-0.406814	0.0690723	3.86926e-09	0.00613868	1.17464	0.99583	1	20
ENSG00000243135	2	UGT1A3	234637754	rs7571337	2	234566418	C	T	0.482618	-0.0024869	0.49287	0.21175	-0.255499	0.0615619	3.32076e-05	0.0097335	1.92905	0.995974	1	5
Iceland Protein Database (blood)
probeID	ProbeChr	Gene	Probe_bp	topSNP	topSNP_chr	topSNP_bp	A1	A2	Freq	b_GWAS	se_GWAS	p_GWAS	b_eQTL	se_eQTL	p_eQTL	b_SMR	se_SMR	p_SMR	p_HEIDI	nsnp_HEIDI
11265_8	9	ALDH1A1	72990556	rs348452	9	72938469	T	C	0.278119	-5.78379e-05	0.271734	1.884170e-01	0.1035	0.00950926	1.371990e-27	-0.00055882	2.62545	0.99983	1.000000e+00	20
2602_2	8	ANGPT2	6531520	rs1968586	8	6421990	T	C	0.356851	-5.42816e-05	0.357623	1.512940e-01	-0.1308	0.00885997	2.536038e-49	0.000414997	2.73412	9.998789e-01	1.000000e+00	20
15364_101	19	APOC1	44916798	rs5112	19	44927023	G	C	0.555215	-5.50954e-05	0.467848	9.762310e-01	0.3016	0.008156	2.499385e-299	-0.000182677	1.55122	9.999060e-01	1.000000e+00	7
6461_54	11	APOC3	116831389	rs964184	11	116778201	C	G	0.836401	-7.57823e-05	0.132182	4.435200e-01	-0.2105	0.0123348	2.675974e-65	0.000360011	0.627943	9.995426e-01	1.000000e+00	20
2418_55	19	APOE	44907592	rs5112	19	44927023	G	C	0.555215	-5.50954e-05	0.467848	9.762310e-01	0.2154	0.008202	5.228874e-152	-0.000255782	2.172	9.999060e-01	1.000000e+00	4
2418_55	19	APOE	44907592	rs5112	19	44927023	G	C	0.555215	-5.50954e-05	0.467848	9.762310e-01	0.2154	0.008202	5.228874e-152	-0.000255782	2.172	9.999060e-01	1.000000e+00	4
3412_7	18	BCL2	63221737	rs2332876	18	63904352	T	C	0.206544	-6.3583e-05	0.205436	7.438410e-01	-0.0445	0.0103158	1.604999e-05	0.00142883	4.61654	9.997531e-01	1.000000e+00	8
4697_59	5	CSF2	132074980	rs62391351	5	130531324	T	C	0.0398773	-0.000135129	0.0378373	4.454340e-01	-0.0751	0.0235711	1.442000e-03	0.00179932	0.503826	9.971505e-01	NA	NA
2609_59	20	CST3	23632590	rs6114209	20	23641629	C	G	0.228016	-6.29707e-05	0.214851	9.675260e-02	-0.2537	0.0101232	1.315146e-138	0.000248209	0.84687	9.997661e-01	1.000000e+00	20
3022_4	2	CTLA4	203863926	rs2082622	2	205039410	G	C	0.207566	-6.0219e-05	0.240368	5.897540e-01	-0.038	0.00929609	4.356001e-05	0.00158471	6.32547	9.998001e-01	1.000000e+00	14
4141_79	4	CXCL10	76022308	rs11548618	4	76022794	A	G	0.0102249	-0.000311657	0.00681351	8.391740e-01	1.907	0.0770319	2.673023e-135	-0.000163428	0.0035729	9.635167e-01	NA	NA
3447_64	4	CXCL8	73742118	rs2141468	4	73672998	C	G	0.970348	-0.000147266	0.0314485	9.179350e-01	0.1399	0.0256699	5.037996e-08	-0.00105265	0.224793	9.962637e-01	1.000000e+00	6
2943_5	7	CYP3A4	99770604	rs140270136	7	99904312	T	A	0.0184049	-0.000158253	0.0271439	4.541330e-01	0.1229	0.0365607	7.751000e-04	-0.00128766	0.220862	9.953482e-01	NA	NA
2943_5	7	CYP3A4	99770604	rs140270136	7	99904312	T	A	0.0184049	-0.000158253	0.0271439	4.541330e-01	0.1229	0.0365607	7.751000e-04	-0.00128766	0.220862	9.953482e-01	NA	NA
2677_1	7	EGFR	55115322	rs4947977	7	55115037	A	G	0.52863	-5.19193e-05	0.432605	9.638290e-01	-0.1018	0.00831887	1.965982e-34	0.000510013	4.24956	9.999042e-01	1.000000e+00	20
19567_1	7	EGFR	55115322	rs55634856	7	56004154	C	G	0.241309	-6.06397e-05	0.235497	1.646410e-01	0.0282	0.0087777	1.315000e-03	-0.00215034	8.35096	9.997945e-01	NA	NA
ENSG00000244122	2	ENSG00000244122	234590584	rs182495762	2	234489558	C	T	0.0214724	-0.000221592	0.0150708	8.049370e-01	1.08086	0.303179	3.637380e-04	-0.000205015	0.0139435	9.882689e-01	NA	NA
9183_7	21	IFNAR1	33342126	rs62228029	21	33321262	A	G	0.121677	-7.96065e-05	0.118258	8.121820e-01	-0.6651	0.010864	0.000000e+00	0.000119691	0.177805	9.994629e-01	1.000000e+00	12
5713_9	19	IFNL3	39244352	rs7247144	19	39265148	A	G	0.218814	-6.6636e-05	0.200651	6.954840e-01	0.0505	0.00976669	2.332998e-07	-0.00131952	3.97329	9.997350e-01	NA	NA
5713_9	19	IFNL3	39244352	rs7247144	19	39265148	A	G	0.218814	-6.6636e-05	0.200651	6.954840e-01	0.0505	0.00976669	2.332998e-07	-0.00131952	3.97329	9.997350e-01	NA	NA
5661_15	11	IL18	112153674	rs148570333	11	113084586	T	A	0.0286299	-0.000159026	0.0301067	3.889450e-01	0.066	0.0193399	6.434002e-04	-0.00240948	0.456163	9.957855e-01	NA	NA
9366_54	16	IL21R	27427108	rs5025070	16	26910042	A	C	0.57771	-5.28563e-05	0.401821	9.113200e-01	-0.0284	0.00822033	5.505999e-04	0.00186114	14.1486	9.998950e-01	NA	NA
4673_13	7	IL6	22728943	rs274026	7	23383953	C	G	0.0439673	-0.000128561	0.0426498	2.365400e-01	0.083	0.0223869	2.093001e-04	-0.00154893	0.513853	9.975949e-01	NA	NA
5229_90	7	IMPDH1	128401132	rs4728114	7	128500552	G	T	0.618609	-5.33308e-05	0.368221	6.545210e-01	-0.0354	0.00829772	1.988002e-05	0.00150652	10.4017	9.998844e-01	1.000000e+00	5
18916_25	20	ITPA	3216369	rs6051838	20	3408365	C	A	0.204499	-6.26887e-05	0.21378	9.909440e-01	-0.7347	0.007322	0.000000e+00	8.53256e-05	0.290976	9.997660e-01	1.000000e+00	20
19369_17	17	KAT2A	42117239	rs4890139	17	40891196	C	T	0.55726	-5.20004e-05	0.448889	7.755340e-01	0.0254	0.00796151	1.421000e-03	-0.00204726	17.6728	9.999076e-01	NA	NA
14095_1	12	KLRK1	10382114	rs1641720	12	12076916	G	T	0.693252	-5.51703e-05	0.337926	9.205420e-01	-0.0281	0.00825173	6.607998e-04	0.00196336	12.0258	9.998697e-01	NA	NA
5354_11	12	KRT18	52950888	rs7964528	12	54329000	C	T	0.122699	-7.92986e-05	0.124346	7.849440e-01	0.0428	0.0118937	3.200000e-04	-0.00185277	2.90528	9.994912e-01	NA	NA
5102_55	6	MICB	31503002	rs3134900	6	31506180	G	C	0.0879346	-7.29042e-05	0.145402	9.349490e-01	-1.0246	0.009968	0.000000e+00	7.11538e-05	0.141911	9.995999e-01	1.000000e+00	20
5102_55	6	MICB	31503002	rs3134900	6	31506180	G	C	0.0879346	-7.29042e-05	0.145402	9.349490e-01	-1.0246	0.009968	0.000000e+00	7.11538e-05	0.141911	9.995999e-01	1.000000e+00	20
5102_55	6	MICB	31503002	rs3134900	6	31506180	G	C	0.0879346	-7.29042e-05	0.145402	9.349490e-01	-1.0246	0.009968	0.000000e+00	7.11538e-05	0.141911	9.995999e-01	1.000000e+00	20
4924_32	11	MMP1	102793780	rs534191	11	102800966	T	C	0.403885	-5.26506e-05	0.454448	7.738290e-01	0.4334	0.005944	0.000000e+00	-0.000121483	1.04856	9.999076e-01	1.000000e+00	20
10361_25	12	OAS1	112919538	rs4767023	12	112914354	C	T	0.653374	-5.38846e-05	0.352035	4.203420e-01	-0.0433	0.00863201	5.270008e-07	0.00124445	8.13014	9.998779e-01	1.000000e+00	17
11827_7	1	RORC	151818958	rs4845579	1	151797662	C	T	0.858896	-6.98176e-05	0.162957	5.949100e-01	-0.0368	0.0107553	6.225995e-04	0.00189722	4.42818	9.996582e-01	NA	NA
11440_58	17	SOCS3	78358428	rs28449390	17	79178137	T	C	0.0685072	-0.000110168	0.057812	7.658840e-01	-0.0588	0.0167143	4.348997e-04	0.00187361	0.983197	9.984795e-01	NA	NA
11101_18	9	TLR4	117714455	rs436582	9	116194389	G	A	0.0388548	-0.000134122	0.0380474	9.792400e-01	0.097	0.0286484	7.095000e-04	-0.0013827	0.392241	9.971874e-01	NA	NA
6168_11	17	TP53	7674658	rs72839871	17	6031191	T	C	0.0163599	-0.000207261	0.0182221	2.144650e-01	0.1221	0.0315296	1.076999e-04	-0.00169747	0.14924	9.909250e-01	NA	NA
6123_69	17	TP53	7674658	rs60637028	17	5813790	A	C	0.291411	-5.65793e-05	0.295869	6.523470e-01	0.0326	0.00851412	1.287000e-04	-0.00173556	9.07574	9.998474e-01	NA	NA
17702_53	2	UGT1A1	233766785	rs6742078	2	233763993	T	G	0.297546	-5.52842e-05	0.313818	4.261850e-01	-0.2225	0.008466	3.113200e-152	0.000248468	1.41042	9.998594e-01	1.000000e+00	20
17702_53	2	UGT1A1	233766785	rs6742078	2	233763993	T	G	0.297546	-5.52842e-05	0.313818	4.261850e-01	-0.2225	0.008466	3.113200e-152	0.000248468	1.41042	9.998594e-01	1.000000e+00	20
17702_53	2	UGT1A1	233766785	rs6742078	2	233763993	T	G	0.297546	-5.52842e-05	0.313818	4.261850e-01	-0.2225	0.008466	3.113200e-152	0.000248468	1.41042	9.998594e-01	1.000000e+00	20
10023_32	12	VDR	47892292	rs73101417	12	47090258	G	C	0.238241	-5.90295e-05	0.254243	9.295010e-01	0.0306	0.00909572	7.676004e-04	-0.00192907	8.30859	9.998147e-01	NA	NA
3522_57	6	VIP	152755281	rs76175849	6	153259112	A	G	0.0429448	-0.000133323	0.0394132	2.159070e-01	0.0615	0.0186079	9.496001e-04	-0.00216785	0.640865	9.973010e-01	NA	NA
3050_7	12	VWF	6036824	rs2283335	12	6048228	C	T	0.365031	-5.30762e-05	0.376621	5.217790e-01	0.1099	0.00815269	2.045018e-41	-0.00048295	3.42694	9.998876e-01	1.000000e+00	20
3050_7	12	VWF	6036824	rs2283335	12	6048228	C	T	0.365031	-5.30762e-05	0.376621	5.217790e-01	0.1099	0.00815269	2.045018e-41	-0.00048295	3.42694	9.998876e-01	1.000000e+00	20
UK Biobank protein database (blood)
probeID	ProbeChr	Gene	Probe_bp	topSNP	topSNP_chr	topSNP_bp	A1	A2	Freq	b_GWAS	se_GWAS	p_GWAS	b_eQTL	se_eQTL	p_eQTL	b_SMR	se_SMR	p_SMR	p_HEIDI	nsnp_HEIDI
/mnt/i/MR.traits/ukb.ppp/besd/EuropeanDiscovery/trans/ALDH1A1_P00352_OID21128_v1_Neurology.gz.P00352.ALDH1A1.esd	9	ALDH1A1	72990556	rs112596047	9	72933610	T	A	0.275051	-5.85323e-05	0.265547	2.521300e-01	0.0908858	0.00817207	9.858251e-29	-0.00064402	2.92177	9.998241e-01	1.000000e+00	20
/mnt/i/MR.traits/ukb.ppp/besd/EuropeanDiscovery/trans/ANGPT2_O15123_OID21463_v1_Oncology.gz.O15123.ANGPT2.esd	8	ANGPT2	6531520	rs1968586	8	6421990	T	C	0.356851	-5.42816e-05	0.357623	1.512940e-01	-0.156687	0.0078044	1.178368e-89	0.000346433	2.2824	9.998789e-01	1.000000e+00	20
/mnt/i/MR.traits/ukb.ppp/besd/EuropeanDiscovery/trans/APOC1_P02654_OID30749_v1_Inflammation_II.gz.P02654.APOC1.esd	19	APOC1	44916798	rs5112	19	44927023	G	C	0.555215	-5.50954e-05	0.467848	9.762310e-01	0.344868	0.00765478	0.000000e+00	-0.000159758	1.3566	9.999060e-01	1.000000e+00	7
/mnt/i/MR.traits/ukb.ppp/besd/EuropeanDiscovery/trans/APOE_P02649_OID30727_v1_Inflammation_II.gz.P02649.APOE.esd	19	APOE	44907592	rs429358	19	44908684	C	T	0.157464	-7.07778e-05	0.156098	2.160590e-02	-1.01199	0.0103711	0.000000e+00	6.99392e-05	0.154249	9.996382e-01	1.000000e+00	20
/mnt/i/MR.traits/ukb.ppp/besd/EuropeanDiscovery/trans/APOE_P02649_OID30727_v1_Inflammation_II.gz.P02649.APOE.esd	19	APOE	44907592	rs429358	19	44908684	C	T	0.157464	-7.07778e-05	0.156098	2.160590e-02	-1.01199	0.0103711	0.000000e+00	6.99392e-05	0.154249	9.996382e-01	1.000000e+00	20
/mnt/i/MR.traits/ukb.ppp/besd/EuropeanDiscovery/trans/BAX_Q07812_OID20856_v1_Neurology.gz.Q07812.BAX.esd	19	BAX	48958306	rs4645881	19	48955005	T	C	0.848671	-7.25379e-05	0.147753	8.408170e-01	-0.0545089	0.0108541	5.114234e-07	0.00133075	2.71062	9.996083e-01	1.000000e+00	8
/mnt/i/MR.traits/ukb.ppp/besd/EuropeanDiscovery/trans/BCL2_P10415_OID31454_v1_Oncology_II.gz.P10415.BCL2.esd	18	BCL2	63221737	rs4987845	18	63127955	T	C	0.113497	-8.77765e-05	0.0970226	6.991880e-01	-0.0836381	0.0127266	4.967069e-11	0.00104948	1.16003	9.992782e-01	1.000000e+00	7
/mnt/i/MR.traits/ukb.ppp/besd/EuropeanDiscovery/trans/CASP1_P29466_OID20854_v1_Neurology.gz.P29466.CASP1.esd	11	CASP1	105030346	rs79973689	11	105123129	T	A	0.0664622	-0.000100944	0.072261	6.445250e-01	-0.0734611	0.0149429	8.828153e-07	0.00137411	0.983663	9.988854e-01	1.000000e+00	5
/mnt/i/MR.traits/ukb.ppp/besd/EuropeanDiscovery/trans/CSF2_P04141_OID30072_v1_Cardiometabolic_II.gz.P04141.CSF2.esd	5	CSF2	132074980	rs25882	5	132075767	C	T	0.245399	-6.34974e-05	0.205612	6.708870e-01	0.243807	0.00938272	7.378789e-149	-0.000260441	0.843339	9.997536e-01	1.000000e+00	20
/mnt/i/MR.traits/ukb.ppp/besd/EuropeanDiscovery/trans/CST3_P01034_OID20400_v1_Cardiometabolic.gz.P01034.CST3.esd	20	CST3	23632590	rs13041070	20	23633624	A	G	0.228016	-6.25793e-05	0.216786	8.801530e-02	-0.330818	0.00855537	0.000000e+00	0.000189165	0.655303	9.997697e-01	1.000000e+00	20
/mnt/i/MR.traits/ukb.ppp/besd/EuropeanDiscovery/trans/CTLA4_P16410_OID30363_v1_Cardiometabolic_II.gz.P16410.CTLA4.esd	2	CTLA4	203863926	rs111259503	2	203425806	C	G	0.0777096	-9.20325e-05	0.0855054	2.137490e-01	0.0577548	0.013643	2.302931e-05	-0.0015935	1.48049	9.991412e-01	1.000000e+00	8
/mnt/i/MR.traits/ukb.ppp/besd/EuropeanDiscovery/trans/CXCL10_P02778_OID20697_v1_Inflammation.gz.P02778.CXCL10.esd	4	CXCL10	76022308	rs11548618	4	76022794	A	G	0.0102249	-0.000311657	0.00681351	8.391740e-01	1.72978	0.043722	0.000000e+00	-0.000180171	0.00393895	9.635167e-01	9.999901e-01	4
/mnt/i/MR.traits/ukb.ppp/besd/EuropeanDiscovery/trans/CXCL8_P10145_OID20631_v1_Inflammation.gz.P10145.CXCL8.esd	4	CXCL8	73742128	rs79656070	4	73725611	T	C	0.0593047	-0.000115298	0.0553557	9.703550e-01	-0.173169	0.0168369	8.226198e-25	0.000665812	0.319663	9.983381e-01	1.000000e+00	20
/mnt/i/MR.traits/ukb.ppp/besd/EuropeanDiscovery/trans/CXCL8_P10145_OID20997_v1_Neurology.gz.P10145.CXCL8.esd	4	CXCL8	73742128	rs80154360	4	73725360	G	A	0.0603272	-0.000114732	0.0554652	9.976340e-01	-0.174002	0.016762	3.033869e-25	0.000659372	0.318762	9.983495e-01	1.000000e+00	20
/mnt/i/MR.traits/ukb.ppp/besd/EuropeanDiscovery/trans/CXCL8_P10145_OID21430_v1_Oncology.gz.P10145.CXCL8.esd	4	CXCL8	73742128	rs79656070	4	73725611	T	C	0.0593047	-0.000115298	0.0553557	9.703550e-01	-0.180134	0.0166227	2.308863e-27	0.000640068	0.307303	9.983381e-01	1.000000e+00	20
/mnt/i/MR.traits/ukb.ppp/besd/EuropeanDiscovery/trans/CXCL8_P10145_OID20153_v1_Cardiometabolic.gz.P10145.CXCL8.esd	4	CXCL8	73742128	rs79656070	4	73725611	T	C	0.0593047	-0.000115298	0.0553557	9.703550e-01	-0.172524	0.0167324	6.297961e-25	0.000668301	0.320858	9.983381e-01	1.000000e+00	20
/mnt/i/MR.traits/ukb.ppp/besd/EuropeanDiscovery/trans/EGFR_P00533_OID20319_v1_Cardiometabolic.gz.P00533.EGFR.esd	7	EGFR	55115322	rs4947976	7	55114560	A	C	0.52863	-5.19578e-05	0.433094	9.774470e-01	-0.14399	0.00728978	7.665145e-87	0.000360843	3.00781	9.999043e-01	1.000000e+00	20
/mnt/i/MR.traits/ukb.ppp/besd/EuropeanDiscovery/trans/EIF2AK2_P19525_OID31442_v1_Oncology_II.gz.P19525.EIF2AK2.esd	2	EIF2AK2	37128366	rs10187017	2	37159588	C	T	0.489775	-5.16926e-05	0.474878	7.326890e-01	0.149572	0.00750336	2.063467e-88	-0.000345603	3.17491	9.999131e-01	1.000000e+00	20
/mnt/i/MR.traits/ukb.ppp/besd/EuropeanDiscovery/trans/HLA-A_P04439_OID31048_v1_Neurology_II.gz.P04439.HLA-A.esd	6	HLA-A	29943572	rs2245950	6	29976089	A	G	0.329243	-5.35103e-05	0.359506	6.487670e-01	0.996104	0.00790156	0.000000e+00	-5.37196e-05	0.360912	9.998812e-01	1.000000e+00	20
/mnt/i/MR.traits/ukb.ppp/besd/EuropeanDiscovery/trans/IFIT1_P09914_OID31310_v1_Oncology_II.gz.P09914.IFIT1.esd	10	IFIT1	89399516	rs17378140	10	89055173	G	C	0.0644172	-9.09376e-05	0.0871969	4.602370e-01	-0.0442473	0.0136299	1.168991e-03	0.00205521	1.97067	9.991679e-01	NA	NA
/mnt/i/MR.traits/ukb.ppp/besd/EuropeanDiscovery/trans/IFNAR1_P17181_OID31491_v1_Oncology_II.gz.P17181.IFNAR1.esd	21	IFNAR1	33342126	rs11700514	21	33347429	T	C	0.286299	-5.77645e-05	0.271651	9.116870e-01	0.449062	0.0084755	0.000000e+00	-0.000128634	0.60493	9.998303e-01	1.000000e+00	20
/mnt/i/MR.traits/ukb.ppp/besd/EuropeanDiscovery/trans/IFNG_P01579_OID20495_v1_Inflammation.gz.P01579.IFNG.esd	12	IFNG	68157254	rs10492197	12	68191827	A	G	0.466258	-5.14402e-05	0.473305	7.606190e-02	-0.0420115	0.0076305	3.676379e-08	0.00122443	11.2661	9.999133e-01	1.000000e+00	12
/mnt/i/MR.traits/ukb.ppp/besd/EuropeanDiscovery/trans/IL18_Q14116_OID20694_v1_Inflammation.gz.Q14116.IL18.esd	11	IL18	112153674	rs2250417	11	112214593	C	T	0.514315	-5.15246e-05	0.459864	6.024560e-01	-0.29499	0.00736184	0.000000e+00	0.000174666	1.55891	9.999106e-01	1.000000e+00	20
/mnt/i/MR.traits/ukb.ppp/besd/EuropeanDiscovery/trans/IL21R_Q9HBE5_OID30441_v1_Inflammation_II.gz.Q9HBE5.IL21R.esd	16	IL21R	27427108	rs72782098	16	26238600	A	G	0.0511247	-0.00011615	0.0527651	3.596660e-01	-0.0849903	0.0174618	1.131829e-06	0.00136663	0.620837	9.982436e-01	1.000000e+00	5
/mnt/i/MR.traits/ukb.ppp/besd/EuropeanDiscovery/trans/IL6_P05231_OID20563_v1_Inflammation.gz.P05231.IL6.esd	7	IL6	22728943	rs12700432	7	23400820	C	G	0.289366	-5.67123e-05	0.288353	6.157830e-01	0.0333751	0.00816134	4.324640e-05	-0.00169924	8.63976	9.998431e-01	1.000000e+00	5
/mnt/i/MR.traits/ukb.ppp/besd/EuropeanDiscovery/trans/IL6_P05231_OID20911_v1_Neurology.gz.P05231.IL6.esd	7	IL6	22728943	rs75747599	7	22878869	T	C	0.0378323	-0.000146321	0.0326002	9.344310e-01	-0.0819192	0.020958	9.278543e-05	0.00178616	0.397956	9.964188e-01	9.999992e-01	3
/mnt/i/MR.traits/ukb.ppp/besd/EuropeanDiscovery/trans/IL6_P05231_OID21276_v1_Oncology.gz.P05231.IL6.esd	7	IL6	22728943	rs12700430	7	23400682	T	C	0.290389	-5.6735e-05	0.288103	4.657720e-01	0.0320522	0.00810875	7.724494e-05	-0.00177008	8.98856	9.998429e-01	1.000000e+00	4
/mnt/i/MR.traits/ukb.ppp/besd/EuropeanDiscovery/trans/IL6_P05231_OID20101_v1_Cardiometabolic.gz.P05231.IL6.esd	7	IL6	22728943	rs6965776	7	23402349	A	G	0.280164	-5.76411e-05	0.27506	4.774700e-01	0.0357051	0.00831522	1.755251e-05	-0.00161437	7.70366	9.998328e-01	1.000000e+00	4
/mnt/i/MR.traits/ukb.ppp/besd/EuropeanDiscovery/trans/ITPA_Q9BY32_OID30082_v1_Cardiometabolic_II.gz.Q9BY32.ITPA.esd	20	ITPA	3216369	rs6139088	20	3348416	A	G	0.190184	-6.4025e-05	0.202449	8.924370e-01	-0.606379	0.00948108	0.000000e+00	0.000105586	0.333865	9.997477e-01	1.000000e+00	20
/mnt/i/MR.traits/ukb.ppp/besd/EuropeanDiscovery/trans/KLRK1_P26718_OID31082_v1_Neurology_II.gz.P26718.KLRK1.esd	12	KLRK1	10382114	rs1600128	12	10383559	A	G	0.685072	-5.68343e-05	0.285721	8.274220e-01	-0.531921	0.00836755	0.000000e+00	0.000106847	0.537149	9.998413e-01	1.000000e+00	20
/mnt/i/MR.traits/ukb.ppp/besd/EuropeanDiscovery/trans/KRT18_P05783_OID21296_v1_Oncology.gz.P05783.KRT18.esd	12	KRT18	52950888	rs12228236	12	52816709	A	G	0.364008	-5.41854e-05	0.345972	7.018420e-01	-0.0319987	0.00758505	2.457649e-05	0.00169336	10.8121	9.998750e-01	1.000000e+00	4
/mnt/i/MR.traits/ukb.ppp/besd/EuropeanDiscovery/trans/KRT18_P05783_OID21296_v1_Oncology.gz.P05783.KRT18.esd	12	KRT18	52950888	rs12228236	12	52816709	A	G	0.364008	-5.41854e-05	0.345972	7.018420e-01	-0.0319987	0.00758505	2.457649e-05	0.00169336	10.8121	9.998750e-01	1.000000e+00	4
/mnt/i/MR.traits/ukb.ppp/besd/EuropeanDiscovery/trans/MICB_MICA_Q29980_Q29983_OID20593_v1_Inflammation.gz.Q29980.MICB.esd	6	MICB	31503002	rs3132467	6	31413166	A	G	0.314928	-5.90761e-05	0.2536	4.681970e-01	-1.10196	0.0087449	0.000000e+00	5.361e-05	0.230135	9.998141e-01	1.000000e+00	20
/mnt/i/MR.traits/ukb.ppp/besd/EuropeanDiscovery/trans/MICB_MICA_Q29980_Q29983_OID20593_v1_Inflammation.gz.Q29980.MICB.esd	6	MICB	31503002	rs3132467	6	31413166	A	G	0.314928	-5.90761e-05	0.2536	4.681970e-01	-1.10196	0.0087449	0.000000e+00	5.361e-05	0.230135	9.998141e-01	1.000000e+00	20
/mnt/i/MR.traits/ukb.ppp/besd/EuropeanDiscovery/trans/MMP1_P03956_OID20672_v1_Inflammation.gz.P03956.MMP1.esd	11	MMP1	102793780	rs534191	11	102800966	T	C	0.403885	-5.26506e-05	0.454448	7.738290e-01	0.448154	0.00784496	0.000000e+00	-0.000117483	1.01404	9.999076e-01	1.000000e+00	20
/mnt/i/MR.traits/ukb.ppp/besd/EuropeanDiscovery/trans/MMP1_P03956_OID20672_v1_Inflammation.gz.P03956.MMP1.esd	11	MMP1	102793780	rs534191	11	102800966	T	C	0.403885	-5.26506e-05	0.454448	7.738290e-01	0.448154	0.00784496	0.000000e+00	-0.000117483	1.01404	9.999076e-01	1.000000e+00	20
/mnt/i/MR.traits/ukb.ppp/besd/EuropeanDiscovery/trans/TGFB1_P01137_OID20621_v1_Inflammation.gz.P01137.TGFB1.esd	19	TGFB1	41327754	rs73045269	19	41319286	T	C	0.153374	-6.84328e-05	0.169953	1.954320e-01	0.287976	0.00986667	2.856591e-187	-0.000237634	0.590164	9.996787e-01	1.000000e+00	20
/mnt/i/MR.traits/ukb.ppp/besd/EuropeanDiscovery/trans/TLR4_O00206_OID30428_v1_Inflammation_II.gz.O00206.TLR4.esd	9	TLR4	117714455	rs4986790	9	117713024	G	A	0.0572597	-0.000108362	0.0598584	5.373830e-02	-0.327182	0.0162768	7.212774e-90	0.000331198	0.182951	9.985556e-01	1.000000e+00	20
/mnt/i/MR.traits/ukb.ppp/besd/EuropeanDiscovery/trans/TP53_P04637_OID21232_v1_Oncology.gz.P04637.TP53.esd	17	TP53	7674658	rs1042522	17	7676154	C	G	0.713701	-5.93565e-05	0.249161	1.152640e-01	-0.0612274	0.00894659	7.719706e-12	0.000969443	4.06944	9.998099e-01	1.000000e+00	8
/mnt/i/MR.traits/ukb.ppp/besd/EuropeanDiscovery/trans/VWF_P04275_OID20256_v1_Cardiometabolic.gz.P04275.VWF.esd	12	VWF	6036824	rs68120218	12	6032283	A	G	0.345603	-5.43324e-05	0.345757	6.098450e-01	0.0975401	0.00777039	3.837049e-36	-0.000557026	3.54477	9.998746e-01	1.000000e+00	20
/mnt/i/MR.traits/ukb.ppp/besd/EuropeanDiscovery/trans/VWF_P04275_OID20256_v1_Cardiometabolic.gz.P04275.VWF.esd	12	VWF	6036824	rs68120218	12	6032283	A	G	0.345603	-5.43324e-05	0.345757	6.098450e-01	0.0975401	0.00777039	3.837049e-36	-0.000557026	3.54477	9.998746e-01	1.000000e+00	20
